# Supplementary material for: A history-dependent approach for accurate initial condition estimation in epidemic models
Source: PLoS Comput Biol. 2025 Sep 5;21(9):e1013438. doi: 10.1371/journal.pcbi.1013438 (PMC12445537; doi:10.1371/journal.pcbi.1013438)
Supplement: S1 File — Computational package for Hist-D. (ZIP) [file pcbi.1013438.s001.zip]

Archive with 38 entries (37 files):
- Discretized_distribution_example.csv
- __MACOSX/._Discretized_distribution_example.csv
- HistD_interval.R
- __MACOSX/._HistD_interval.R
- HistD_main.R
- __MACOSX/._HistD_main.R
- HistD_module.R
- __MACOSX/._HistD_module.R
- HistD_optim.R
- __MACOSX/._HistD_optim.R
- HistD_source.R
- __MACOSX/._HistD_source.R
- input_data_example.csv
- __MACOSX/._input_data_example.csv
- posterior_samples.csv
- __MACOSX/._posterior_samples.csv
- README.md
- __MACOSX/._README.md
- Reproduce_Results/
- __MACOSX/._Reproduce_Results
- Reproduce_Results/.Rhistory
- __MACOSX/Reproduce_Results/._.Rhistory
- Reproduce_Results/Figure3_ijk.R
- __MACOSX/Reproduce_Results/._Figure3_ijk.R
- Reproduce_Results/Figure3_h.R
- __MACOSX/Reproduce_Results/._Figure3_h.R
- Reproduce_Results/.DS_Store
- __MACOSX/Reproduce_Results/._.DS_Store
- Reproduce_Results/SEIR_functions.R
- __MACOSX/Reproduce_Results/._SEIR_functions.R
- Reproduce_Results/Figure3_cde.R
- __MACOSX/Reproduce_Results/._Figure3_cde.R
- Reproduce_Results/.RData
- __MACOSX/Reproduce_Results/._.RData
- Reproduce_Results/Figure3_fg.R
- __MACOSX/Reproduce_Results/._Figure3_fg.R
- Reproduce_Results/Reproduce_source.R
- __MACOSX/Reproduce_Results/._Reproduce_source.R
