# Supplementary material for: A history-dependent approach for accurate initial condition estimation in epidemic models
Source: PLoS Comput Biol. 2025 Sep 5;21(9):e1013438. doi: 10.1371/journal.pcbi.1013438 (PMC12445537; doi:10.1371/journal.pcbi.1013438)
Supplement: S1 File — Computational package for Hist-D. (ZIP) [file pcbi.1013438.s001.zip › Discretized_distribution_example.csv]

Day	Prob
0	0.00012
1	0.02178
2	0.0866
3	0.14277
4	0.16415
5	0.15491
6	0.12902
7	0.09859
8	0.07073
9	0.04835
10	0.03182
11	0.02031
12	0.01264
13	0.00767
14	0.0046
15	0.00271
16	0.00157
17	0.0009
18	0.00051
19	0.00029
20	0.00016
