# Supplementary material for: A history-dependent approach for accurate initial condition estimation in epidemic models
Source: PLoS Comput Biol. 2025 Sep 5;21(9):e1013438. doi: 10.1371/journal.pcbi.1013438 (PMC12445537; doi:10.1371/journal.pcbi.1013438)
Supplement: S1 File — Computational package for Hist-D. (ZIP) [file pcbi.1013438.s001.zip › HistD_interval.R]

# Stan code for bayesian hierarchical structure
stan_code <- "
data {
  int<lower=1> N;  // 데이터 수
  int<lower=1> y[N];     // 관측값
  vector[N] dat;   // dat 값
  matrix[N,N] P;   // P 행렬
  vector[N] s;     // s 벡터
  real E_t;        // E의 target 값
  real prior_sd_param1;
  real prior_sd_param2;
  real prior_mean_param1;
}

parameters {
    real<lower=0> E;
    vector<lower=0.1>[N] k;
    vector<lower=0>[N] x;
}

transformed parameters {
    real rescale_mean_E;
    real rescale_sd_E;
    
    rescale_mean_E = log( ((E_t)^2) / sqrt( (E_t)^2 + (prior_sd_param1)^2));
    rescale_sd_E = sqrt( log( 1 + ((prior_sd_param1)^2) / (E_t)^2 ) );
}

model {
    E ~ lognormal(rescale_mean_E, rescale_sd_E);
    
    for (i in 1:N) {
        real rescale_sd_k = sqrt( log( 1 + (prior_sd_param2^2) / (prior_mean_param1)^2 ) );
        k[i] ~ lognormal(log( ((prior_mean_param1)^2) / sqrt( (prior_mean_param1)^2 + (prior_sd_param2)^2)), rescale_sd_k);
        x[i] ~ lognormal(log( ((dat[i])^2) / sqrt( (dat[i])^2 + k[i]^2)),
                         sqrt( log( 1 + (k[i]^2) / (dat[i])^2 ) ));
    }
    
    for (i in 1:N) {
        real lambda_i = fmax(1e-10, dot_product(P[i, 1:i], x[1:i]) + E * s[i]);
        y[i] ~ poisson(lambda_i);
    }
}
"

HistD_stan <- function(observed_data, initial_date, mean_period, stancode, container, mcmc_param, delay_param=NULL, dist_type=NULL, discrete_delay=NULL, lambda=1, max_iter=10000, adapt_delta=0.99, total.length=NULL, refresh=100) {
    
    extend=TRUE
    prior=1
    
    
    ind <- which(observed_data[,1] == initial_date)  # Start of simulation
    date <- as.Date(observed_data[,1], format = '%Y.%m.%d')
    
    # Check if the initial date exists in the data
    if (length(ind) == 0) {
        stop("initial date doesn't exist in observed data")
    }
    
    # Set est_date directly to the initial_date
    est_date <- date[ind]
    
    t0 <- ind
    
    if (is.null(total.length)) {
        total.length <- length(observed_data[,1]) - ind
    }
    
    if (total.length > length(observed_data[,1])) {
        stop("Total length is too long. It cannot exceed the length of observed data.")
    }
    
    infected <- observed_data[(t0):(t0 + total.length-1), 2]
    
    if (is.null(discrete_delay) == FALSE) {
        if (length(discrete_delay[[1]]) < total.length) {
            stop("Discrete delay is insufficient. Please provide a delay for each time step.")
        }
        if (0 %in% discrete_delay) {
            stop("Discrete delay (extent) cannot be zero.")
        }
    }
    
    if (dim(observed_data)[2] < 2) {
        stop("Data is insufficient. Please provide at least two columns (Date, values).")
    } else if (dim(observed_data)[2] > 2) {
        stop("Data is excessive. Please provide only two columns (Date, values).")
    }
    
    n_iter <- 1 
    
    for (k in 1:n_iter) {
        f2t.obs.iter <<- infected[k:(k + total.length - 1)]
        f2t.obs.iter[f2t.obs.iter == 0] <- 1  
        
        if (dist_type == "empirical") {
            PQ <- calculate_Pk_Qk(dt.length = total.length, discrete_delay = discrete_delay, dist_type = dist_type)
        } else {
            PQ <- calculate_Pk_Qk(dt.length = total.length, params = delay_param, dist_type = dist_type)
        }
        
        Pk <- PQ$Pk_matrix
        Qk <- PQ$Qk_vector
        
        
        Optim_result <- HistD_optim(f2t.obs.iter, max_iter=max_iter, Pk=Pk, Qk=Qk, lambda=lambda, prior=1, mean_period=mean_period)
        
        if (extend) {
            E_0 <- Optim_result$E_0
            E_t <- Optim_result$E_t
            E_list_know <<- c(E_t)
        } else {
            E_0 <- Optim_result$E_0
            E_list_know <<- c(E_0)
        }
        
        stan_data <- list(
            N = length(f2t.obs.iter),
            dat = Optim_result$flow,
            y = f2t.obs.iter,
            P = Pk,
            s = array(Qk, dim = c(length(Qk))),
            E_t = E_0,
            prior_mean_param1 = container[1],
            prior_sd_param1 = container[2],
            prior_sd_param2 = container[3]
        )
        
        nchain <- mcmc_param[1]
        niterr <- mcmc_param[2]
        nwarmup <- mcmc_param[3]
        
        stan_model <- stan_model(model_code = stan_code)
        
        fit <- sampling(stan_model, 
                        data = stan_data,
                        iter = niterr,
                        chains = nchain,
                        warmup = nwarmup,
                        seed = 123,
                        verbose = TRUE,
                        refresh = refresh,
                        pars = c("E", "x"),
                        include = TRUE,
                        control = list(adapt_delta = adapt_delta, max_treedepth = 15))
        
        # fit <- stan(model_code = stancode,
        #             data = stan_data,
        #             chains = nchain,
        #             iter = niterr,
        #             warmup = nwarmup,
        #             seed = 123,
        #             pars = c("E", "x"),
        #             include = TRUE,
        #             control = list(adapt_delta = adapt_delta, max_treedepth = 15))
        
        summary_fit <- summary(fit)
        samples <- extract(fit, permuted = FALSE)
        
        if (nchain > 1) {
            mcmc.samples <- mcmc.list()
            for (chain_idx in 1:nchain) {
                chain_samples <- mcmc(samples[, chain_idx, ])
                mcmc.samples <- c(mcmc.samples, list(chain_samples))
            }
            gelman.mcmc <- gelman.diag(mcmc.samples)
            r_hat_value <- gelman.mcmc$mpsrf
        } else {
            r_hat_value <- NULL  # chain이 1개면 R-hat은 NULL
        }

        samples_mixed <- extract(fit, permuted = TRUE)
        posterior_E <- samples_mixed$E
        
        if (extend) {
            for (num in 1:prior) {
                posterior_E <- posterior_E + samples_mixed$x[, num] - f2t.obs.iter[num]
            }
        }
        
        posterior_matrix <- as.matrix(posterior_E)
        
        E_interval95 <- apply(posterior_matrix, 2, function(x) quantile(x, probs = c(0.025, 0.975)))
        E_interval75 <- apply(posterior_matrix, 2, function(x) quantile(x, probs = c(0.125, 0.875)))
        E_interval50 <- apply(posterior_matrix, 2, function(x) quantile(x, probs = c(0.25, 0.75)))
        
        CI_vec <- list(
            "50%_CI" = c("lower" = E_interval50[1, 1], "upper" = E_interval50[2, 1]),
            "75%_CI" = c("lower" = E_interval75[1, 1], "upper" = E_interval75[2, 1]),
            "95%_CI" = c("lower" = E_interval95[1, 1], "upper" = E_interval95[2, 1])
        )
        
        if (!is.null(r_hat_value)) {
            results_list <- list(
                posterior = posterior_E,
                CI = CI_vec,
                E = E_list_know,
                R_hat = r_hat_value,
                Date = est_date
            )
        } else {
            results_list <- list(
                posterior = posterior_E,
                CI = CI_vec,
                E = E_list_know,
                Date = est_date
            )
        }
    }
    
    
    write.csv(posterior_E, file = "./posterior_samples.csv")
    return(results_list)
}

# aa <- HistD_stan(cbind(1:12,NME.data[1:12]), initial_date = "1", stancode = stan_code, container = c(100, 100, 100),
#             mcmc_param = c(2, 100000, 50000), extend = FALSE,
#             dist_type = "empirical", discrete_delay = runif(15), adapt_delta=0.99)[[1]]
# bb <- NMEH_stan(NMEH.data[1:12], total.length = 10, parametric = TRUE, stancode = stan_code, delay_param=c(4.06,1.35), dist_type="gamma", container = c(100,100,100), mcmc_param = c(2,50000,40000), prior = 3)
