# Supplementary material for: A history-dependent approach for accurate initial condition estimation in epidemic models
Source: PLoS Comput Biol. 2025 Sep 5;21(9):e1013438. doi: 10.1371/journal.pcbi.1013438 (PMC12445537; doi:10.1371/journal.pcbi.1013438)
Supplement: S1 File — Computational package for Hist-D. (ZIP) [file pcbi.1013438.s001.zip › HistD_main.R]

source('./HistD_source.r')

library(rstan)
library(coda)

# Prepare your observed data
input_data <- read.csv('./input_data_example.csv')
discrete_delay <- read.csv('./Discretized_distribution_example.csv')[,2]
discrete_delay[discrete_delay == 0] <- 1e-5

HistDp_est <- HistD_estimation(initial_date = "2020.7.18", input_data, total.length = NULL, delay_param = c(4.06*1.35,4.06*1.35^2), dist_type = 'lognormal',
                               mean_period=4.06*1.35) # NMEH method

Nonparam_HistDp_est <- HistD_estimation(
                                   initial_date = "2020.7.18",
                                   observed_data = input_data,
                                   dist_type = "empirical",
                                   discrete_delay = list(discrete_delay),
                                   mean_period=4.06*1.35)

# Implement the MCMC sampling for each method

# Example 1. Hist-D with gamma-distributed latent period
start_time <- Sys.time()
HistD_mcmc <- HistD_stan(input_data, initial_date = "2020.7.3", stancode = stan_code, container = c(20, 100, 100),
                   mcmc_param = c(1, 100000, 50000), discrete_delay = NULL, total.length = 9,
                   delay_param = c(4.06*1.35, 4.06*1.35^2), dist_type = 'gamma', adapt_delta=0.99, mean_period = 4.06*1.35)
end_time <- Sys.time()
print(end_time - start_time)

# Example 4. Hist-D with latent period following empirical distribution
start_time <- Sys.time()
HistD_mcmc <- HistD_stan(input_data, initial_date = "2020.7.10", stancode = stan_code, container = c(1, 10, 10),
                   mcmc_param = c(1, 100000, 50000), total.length = 9, 
                   dist_type = "empirical", discrete_delay = discrete_delay, adapt_delta=0.99, mean_period = 4.06*1.35)
end_time <- Sys.time()
print(end_time - start_time)
