# Supplementary material for: A history-dependent approach for accurate initial condition estimation in epidemic models
Source: PLoS Comput Biol. 2025 Sep 5;21(9):e1013438. doi: 10.1371/journal.pcbi.1013438 (PMC12445537; doi:10.1371/journal.pcbi.1013438)
Supplement: S1 File — Computational package for Hist-D. (ZIP) [file pcbi.1013438.s001.zip › HistD_module.R]

numer_int <- function(xspan, yval){
    if(length(xspan) == 1){ 
        intval0 = 0
    }else{
        h = xspan[2] - xspan[1] 
        if(length(xspan)%%2 == 0){ 
            intval0 = 0
            for(jj in 2:length(xspan)){
                intval0 = intval0 + (xspan[jj] - xspan[jj-1]) * (yval[jj]+yval[jj-1])/2
            } 
        }else{
            intval0 = 0
            for(jj in seq(from=2,by=2,to=length(xspan))){
                intval0 = intval0 + h * (yval[jj-1] + 4*yval[jj] + yval[jj+1])/3
            } 
        }
    }
    return(intval0)
}

cdf_difference <- function(x, xspan, params, dist_type) {
    mean = params[1]
    var = params[2]
    if (dist_type == "gamma") {
        par1 = mean^2/var
        par2 = var/mean
        return(pgamma(x - xspan, shape = par1, scale = par2) -
                   pgamma(x - xspan - 1, shape = par1, scale = par2))
    } else if (dist_type == "lognormal") {
        par2 = sqrt(log(var/mean^2 +1))
        par1 = log(mean) - 1/2 * par2^2
        return(plnorm(x - xspan, meanlog = par1, sdlog = par2) -
                   plnorm(x - xspan - 1, meanlog = par1, sdlog = par2))
    } else if (dist_type == "exponential") {
        par1 = 1
        par2 = mean
        return(pgamma(x - xspan, shape = par1, scale = par2) -
                   pgamma(x - xspan - 1, shape = par1, scale = par2))
    } else if (dist_type == "weibull") {
        if (1 + var/mean^2 > 30) {
            warning("Cannot find the weibull parameters. The ratio of variance to mean squared is too large.")
        } else {
            aspan = seq(from = 0.3, to = 100, by = 0.01)
            tmp_list = gamma(1+2/aspan)/gamma(1+1/aspan)^2
            par1 = aspan[max(which(tmp_list > 1+var/mean^2))]
            par2 = mean / gamma(1+1/par1)
        }
        return(pweibull(x - xspan, shape = par1, scale = par2) -
                   pweibull(x - xspan - 1, shape = par1, scale = par2))
    } else {
        stop("Please choose a valid distribution type: gamma, lognormal, exponential, or weibull.")
    }
}

Param_Pk.element <- function(x, params, dist_type) {
    xspan <- seq(0, 1, length.out = 1001)
    cal_val <- numer_int(xspan, cdf_difference(x, xspan, params, dist_type))
    return(cal_val)
}

Param_Pk.matrix <- function(dt.length, params, dist_type) {
    valid_dists <- c("gamma", "lognormal", "exponential", "weibull")
    if (!(dist_type %in% valid_dists)) {
        stop("Please choose a valid distribution type: gamma, lognormal, exponential, or weibull.")
    }
    len.vec <- 1:dt.length
    Pk.matrix <- sapply(len.vec, function(i) {
        cal_vec <- sapply(i:1, function(j) Param_Pk.element(len.vec[j], params, dist_type))
        c(cal_vec, rep(0, dt.length - i))
    })
    
    return(t(Pk.matrix))  
}

calculate_extent_mean <- function(xspan, params, dist_type) {
    mean = params[1]
    var = params[2]
    if (dist_type == "gamma") {
        par1 = mean^2/var
        par2 = var/mean
        extent <- pgamma(xspan, shape = par1, scale = par2)
    } else if (dist_type == "lognormal") {
        par2 = sqrt(log(var/mean^2 +1))
        par1 = log(mean) - 1/2 * par2^2
        extent <- plnorm(xspan, meanlog = par1, sdlog = par2)
    } else if (dist_type ==  "exponential") {
        par1 = 1
        par2 = mean
        extent <- pgamma(xspan, shape = par1, scale = par2)
    } else if (dist_type == "weibull") {
        if (1 + var/mean^2 > 30) {
            warning("Cannot find the weibull parameters. The ratio of variance to mean squared is too large.")
        } else {
            aspan = seq(from = 0.3, to = 100, by = 0.01)
            tmp_list = gamma(1+2/aspan)/gamma(1+1/aspan)^2
            par1 = aspan[max(which(tmp_list > 1+var/mean^2))]
            par2 = mean / gamma(1+1/par1)
        }
        extent <- pweibull(xspan, shape = par1, scale = par2)
    } else {
        stop("Please choose a valid distribution type: gamma, lognormal, exponential, or weibull.")
    }
    return(list(extent = extent, mean = mean))
}

Param_Qk.element <- function(t, extent, mean_value, h, dd) {
    Q <- 1 / mean_value * (1 - extent)
    tspan <- seq(from = t - 1, to = t, by = h / dd)
    Qk <- numer_int(tspan, Q[(t - 1) * dd + 1 : (t * dd + 1)])
    if (is.na(Qk)) Qk <- 0
    return(Qk)
}

Param_Qk.vector <- function(i, params, dt.len, t0, dist_type, h = 1, d = 20) {
    xspan <- seq(from = 0, to = dt.len - t0 + 1, by = h / d)
    dist_vals <- calculate_extent_mean(xspan, params, dist_type)
    
    valid_dists <- c("gamma", "lognormal", "exponential", "weibull")
    if (!(dist_type %in% valid_dists)) {
        stop("Please choose a valid distribution type: gamma, lognormal, exponential, or weibull.")
    }
    
    Qk.vec <- sapply(1:i, function(k) Param_Qk.element(k, dist_vals$extent, dist_vals$mean, h, d))
    return(Qk.vec)
}

Nonparam_Pk.element <- function(x, discrete_delay) {
    cal_val = discrete_delay[x]
    return(cal_val)
}

Nonparam_Pk.matrix <- function(dt.length, discrete_delay) {
    line.num = 1
    Non_Pk.matrix = c()
    len.vec <- 1:dt.length
    for (i in 1:dt.length) {
        cal_vec = c()
        for(j in line.num:1) {
            cal_vec = c(cal_vec, Nonparam_Pk.element(len.vec[j], discrete_delay))
        }
        cal_vec = c(cal_vec, rep(0, dt.length - line.num))
        Non_Pk.matrix = rbind(Non_Pk.matrix, cal_vec)
        line.num = line.num + 1
    }
    return(Non_Pk.matrix)
}

Nonparam_Qk.element <- function(t, discrete_delay) {
    n <- length(discrete_delay)
    x <- seq(0, n-1)
    extent <- c()
    for (num in 1:(n-1)) {
        extent <- c(extent, sum(discrete_delay[(num+1):n]))
    }
    Q <- extent / sum(discrete_delay * x) 
    
    # NA값을 0으로 처리
    Q[is.na(Q)] <- 0
    
    if (t > length(Q) || t <= 0) {
        return(0)  # t가 Q 범위를 벗어날 경우 0 반환
    } else {
        return(Q[t])
    }
}


Nonparam_Qk.vector <- function(i, discrete_delay) {
    NQk.vec <- c()
    for (k in 1:i) {
        NQk.vec <- c(NQk.vec, Nonparam_Qk.element(k, discrete_delay))
    }
    return(NQk.vec)
}

calculate_Pk_Qk <- function(dt.length, params = NULL, dist_type = NULL, discrete_delay = NULL, h = 1, d = 20) {
    if (dist_type != "empirical") {
        if (is.null(params)) {
            stop("For parametric method, please provide 'params'.")
        }
        
        Pk_matrix <- Param_Pk.matrix(dt.length, params, dist_type)
        Qk_vector <- Param_Qk.vector(dt.length, params, dt.length, 0, dist_type, h, d)
        
        return(list(Pk_matrix = Pk_matrix, Qk_vector = Qk_vector))
        
    } else if (dist_type == "empirical") {
        if (is.null(discrete_delay)) {
            stop("For nonparametric method, please provide 'discrete_delay'.")
        }
        
        if (length(discrete_delay) == 1) {
            discrete_delay = discrete_delay[[1]]
            Pk_matrix <- Nonparam_Pk.matrix(dt.length, discrete_delay)
            Qk_vector <- Nonparam_Qk.vector(dt.length, discrete_delay)
        } else {
            discrete_delay1 = discrete_delay[[1]]
            discrete_delay2 = discrete_delay[[2]]
            Pk_matrix <- Nonparam_Pk.matrix(dt.length, discrete_delay1)
            Qk_vector <- Nonparam_Qk.vector(dt.length, discrete_delay2)
        }

        return(list(Pk_matrix = Pk_matrix, Qk_vector = Qk_vector))
    }
}

# # Parametric 예제
# params <- c(2, 1)  # 예: gamma 분포의 shape와 scale
# dist_type <- "gamma"
# dt.length <- 5
# result_parametric <- calculate_Pk_Qk("parametric", dt.length, params = params, dist_type = dist_type)
# 
# # Nonparametric 예제
# discrete_delay <- c(0.1, 0.3, 0.4, 0.1, 0.1)  # discrete delay 값
# result_nonparametric <- calculate_Pk_Qk("nonparametric", dt.length, discrete_delay = discrete_delay)
