# Supplementary material for: A history-dependent approach for accurate initial condition estimation in epidemic models
Source: PLoS Comput Biol. 2025 Sep 5;21(9):e1013438. doi: 10.1371/journal.pcbi.1013438 (PMC12445537; doi:10.1371/journal.pcbi.1013438)
Supplement: S1 File — Computational package for Hist-D. (ZIP) [file pcbi.1013438.s001.zip › HistD_optim.R]

# HistD_optim <- function(obs.data, track, max_iter, Pk, Qk, lambda) {
#     
#     
#     HistD_loss <- function(param) {
#         E_initial <- param[1]
#         n <- length(param[-1])
#         term1 <- obs.data - (Pk %*% param[-1] + E_initial * (Qk + 1e-15))
#         term11 <- t(term1) %*% term1
#         term3 <- lambda * t(diff(diff(param[-1]))) %*% diff(diff(param[-1]))
#         term <- term11 + term3 
#         return(term)
#     }
#     
#    
#     opt.init <- c(obs.data[1], obs.data)
#     opt.result <- optim(par = opt.init,
#                         fn = HistD_loss,
#                         method = 'L-BFGS-B',
#                         lower = c(rep(0, length(obs.data)+1)),
#                         control = list(trace = track, maxit = max_iter))
#     nn <- length(opt.result$par)
#     E_0 <- c(opt.result$par[1], opt.result$par[1] + cumsum(opt.result$par[2:nn] - obs.data))[1]
#     E_0[E_0 < 1e-2] <- 1e-5
#     return(E_0)
# }

HistD_optim <- function(obs.data, track=1, max_iter, Pk, Qk, lambda, mean_period, prior=1, m=1) {
    
    
    HistD_loss <- function(param) {
        E_initial <- param[1]
        n <- length(param[-1])
        term1 <- obs.data - (Pk %*% param[-1] + E_initial * (Qk + 1e-15))
        term11 <- t(term1) %*% term1
        term3 <- lambda * t(diff(diff(param[-1]))) %*% diff(diff(param[-1]))
        term <- term11 + term3 
        return(term)
    }
    
    
    opt.init <- c(obs.data[1] * mean_period, obs.data)
    opt.result <- optim(par = opt.init,
                        fn = HistD_loss,
                        method = 'L-BFGS-B',
                        lower = c(rep(0, length(obs.data)+1)),
                        control = list(trace = track, maxit = max_iter))
    nn <- length(opt.result$par)
    flow <- opt.result$par[2:nn]
    flow[flow < 1e-2] <- 1e-5
    E_0 <- opt.result$par[1]
    E_0[E_0 < 1e-2] <- 1e-5
    E_t <- c(E_0, E_0 + cumsum(flow - obs.data))[prior+1]
    return(list(E_0 = E_0, E_t = E_t, flow = flow))
}


HistD_estimation <- function(observed_data, initial_date, mean_period, total.length=NULL, delay_param=NULL, lambda=1, dist_type=NULL, discrete_delay=NULL, track=1, max_iter=10000) {
    extend=TRUE
    # prior=1
    ind <- which(observed_data[,1] == initial_date)  # start of simulation
    date <- as.Date(observed_data[,1], format = '%Y.%m.%d')
    
    # Check if the initial date exists in the data
    if (length(ind) == 0) {
        stop("initial date doesn't exist in observed data")
    }
    
    # Set est_date directly to the initial_date
    est_date <- date[ind]
    
    # if (extend == TRUE) {
    #     # Adjust for extend by using prior as an offset
    #     if (ind - prior < 1) {
    #         stop("Data is insufficient to calculate extend with the specified prior")
    #     }
    #     t0 <- ind - prior
    # } else {
    #     t0 <- ind  # Use initial date directly without prior
    # }
    
    t0 <- ind
    N <- length(date)
    
    if (is.null(total.length)) {
        # total.length <- length(observed_data[,1]) - ind
        total.length <- length(observed_data[t0:N,1]) 
    }
    
    if (total.length > length(observed_data[t0:N,1])) {
        stop("Total length is too long. It cannot exceed the length of observed data.")

    }
    
    if (is.null(discrete_delay) == FALSE) {
        if (length(discrete_delay[[1]]) < total.length) {
            stop("Discrete delay is insufficient. Please provide a delay for each time step.")
        }
        # if (0 %in% discrete_delay) {
        #     warning("Discrete delay (extent) cannot be zero.")
        # }
    }
    
    infected <- observed_data[(t0):(t0 + total.length - 1), 2]
    
    if (dim(observed_data)[2] < 2) {
        stop("Data is insufficient. Please provide at least two columns (Date, values).")
    } else if (dim(observed_data)[2] > 2) {
        stop("Data is excessive. Please provide only two columns (Date, values).")
    }
    
    if (dist_type == 'empirical') { # Nonparametric case
        PQ <- calculate_Pk_Qk(dt.length = total.length, discrete_delay = discrete_delay, dist_type = dist_type)
        Pk <- PQ$Pk_matrix
        Qk <- matrix(PQ$Qk_vector, ncol = 1)
    } else { # Parametric case
        PQ <- calculate_Pk_Qk(dt.length = total.length, params = delay_param, dist_type = dist_type)
        Pk <- PQ$Pk_matrix
        Qk <- matrix(PQ$Qk_vector, ncol = 1)
    }
    
    n_iter <- length(infected) - total.length +1
    E_list <- rep(NA, n_iter)
    
    for (i in 1:n_iter) {
        f2t.obs.iter <<- infected[i:(i + total.length - 1)]
        Est_E0 <- HistD_optim(f2t.obs.iter, track, max_iter, Pk, Qk, lambda,
                              mean_period = mean_period)
        
        E_list[i] <- Est_E0$E_t
    }
    
    return(list(Date = est_date, E0 = E_list))
}
