# Supplementary material for: A history-dependent approach for accurate initial condition estimation in epidemic models
Source: PLoS Comput Biol. 2025 Sep 5;21(9):e1013438. doi: 10.1371/journal.pcbi.1013438 (PMC12445537; doi:10.1371/journal.pcbi.1013438)
Supplement: S1 File — Computational package for Hist-D. (ZIP) [file pcbi.1013438.s001.zip › HistD_source.R]

source('./HistD_module.R')
source('./HistD_optim.R')
source('./HistD_interval.R')
