# Supplementary material for: A history-dependent approach for accurate initial condition estimation in epidemic models
Source: PLoS Comput Biol. 2025 Sep 5;21(9):e1013438. doi: 10.1371/journal.pcbi.1013438 (PMC12445537; doi:10.1371/journal.pcbi.1013438)
Supplement: S1 File — Computational package for Hist-D. (ZIP) [file pcbi.1013438.s001.zip › input_data_example.csv]

Date	Daily_infected
2020.7.2	860
2020.7.3	958
2020.7.4	1066
2020.7.5	1186
2020.7.6	1320
2020.7.7	1468
2020.7.8	1632
2020.7.9	1814
2020.7.10	2016
2020.7.11	2238
2020.7.12	2485
2020.7.13	2756
2020.7.14	3056
2020.7.15	3386
2020.7.16	3749
2020.7.17	4147
2020.7.18	4583
2020.7.19	5060
2020.7.20	5580
2020.7.21	6146
