# Supplementary material for: A history-dependent approach for accurate initial condition estimation in epidemic models
Source: PLoS Comput Biol. 2025 Sep 5;21(9):e1013438. doi: 10.1371/journal.pcbi.1013438 (PMC12445537; doi:10.1371/journal.pcbi.1013438)
Supplement: S1 File — Computational package for Hist-D. (ZIP) [file pcbi.1013438.s001.zip › posterior_samples.csv]

	x
1	6535.16828209097
2	6646.74029897273
3	6715.29869327607
4	6672.37593182155
5	6750.30912974629
6	6619.38726920306
7	6611.73148686837
8	6529.92892540876
9	6677.31263930432
10	6658.46799630844
11	6753.93676604549
12	6612.69626995471
13	6645.00901088535
14	6644.99174254221
15	6664.25293916094
16	6613.5970005861
17	6524.32368442168
18	6558.93086391378
19	6687.5898341146
20	6577.04980723433
21	6736.52517786734
22	6603.7253108239
23	6587.15713383328
24	6573.36572734595
25	6717.29119445057
26	6619.80472177097
27	6688.24265688633
28	6612.81901657524
29	6685.98011305005
30	6563.52672740461
31	6596.35058665523
32	6600.56267692418
33	6750.18053623036
34	6587.76873756488
35	6663.27061736536
36	6597.94950735176
37	6766.0181090768
38	6597.49348026385
39	6610.75744539875
40	6644.71220444593
41	6697.78394468415
42	6612.02978159868
43	6635.54578173561
44	6691.94959539085
45	6730.12580131035
46	6687.9894948018
47	6618.92915633944
48	6498.24453847996
49	6611.57529554402
50	6496.5153996937
51	6629.55546928873
52	6631.42119877194
53	6609.60883607771
54	6691.45673892408
55	6558.84219350402
56	6625.00528922591
57	6591.09458446409
58	6609.1669756335
59	6584.43199448595
60	6651.03523408027
61	6559.1230680069
62	6566.33923952971
63	6729.50483277422
64	6640.6699262309
65	6584.80958961051
66	6608.58895197048
67	6683.44938086849
68	6634.16836643025
69	6624.51660938364
70	6658.09351142813
71	6686.89524411021
72	6689.41345120589
73	6504.79785515485
74	6555.96052311568
75	6511.61746136032
76	6656.1289957578
77	6613.78274370016
78	6625.18332659523
79	6733.78273130178
80	6698.21008097306
81	6521.35029799274
82	6612.98005660821
83	6626.13444260159
84	6524.29410864824
85	6590.65187973966
86	6604.72194815103
87	6714.53097766451
88	6652.59350496156
89	6663.17318442978
90	6502.53824355077
91	6711.13520444659
92	6600.39643977503
93	6665.40558822279
94	6690.67763412382
95	6610.58940017742
96	6599.45789136835
97	6583.84068157441
98	6592.85297924109
99	6548.99624529384
100	6616.20578032076
101	6655.21958859735
102	6658.35525242007
103	6639.23742545032
104	6567.76700349209
105	6642.06159547447
106	6691.41381687097
107	6702.91544957818
108	6695.72513385929
109	6608.33767899541
110	6583.18896365913
111	6654.39875643155
112	6625.26275105622
113	6614.25452305353
114	6649.52155369421
115	6627.01250298115
116	6650.01654194464
117	6620.16970095959
118	6606.01020328175
119	6597.01466665271
120	6687.70985917555
121	6575.58687466139
122	6684.12917522891
123	6594.99092454692
124	6764.02163196634
125	6579.08906128846
126	6730.21721886613
127	6691.7472556138
128	6778.75957480698
129	6555.7186399359
130	6459.81710969034
131	6634.49659979722
132	6716.09524010718
133	6663.00765360301
134	6722.11646291081
135	6583.8811453505
136	6609.24251154734
137	6537.06190689603
138	6581.40379583894
139	6577.98327876618
140	6760.7712037882
141	6656.75769102291
142	6556.95409362979
143	6656.8869262965
144	6503.43010598704
145	6629.88391463287
146	6709.70515256935
147	6590.69730831147
148	6593.77392276294
149	6636.98771369854
150	6689.26701289098
151	6812.27656930927
152	6551.47647560646
153	6576.64167822436
154	6610.93601856633
155	6502.04391779066
156	6628.68195141409
157	6527.50463897601
158	6666.22220702524
159	6672.46880451976
160	6637.9535744273
161	6493.36814167398
162	6618.89616141438
163	6692.75623617723
164	6593.39220133951
165	6532.68943021659
166	6606.29419950999
167	6650.37700665794
168	6611.2400780425
169	6588.40779659148
170	6645.40556237536
171	6620.31955138377
172	6657.37427915747
173	6512.17397667015
174	6621.38136281764
175	6594.78762883023
176	6689.04952719759
177	6698.34168803373
178	6622.13685060477
179	6524.37288777761
180	6674.77526861156
181	6611.49508156671
182	6654.23618995964
183	6570.76986056479
184	6668.27391355267
185	6657.63371999363
186	6550.77754262357
187	6605.48953689987
188	6605.8405525856
189	6543.34193264825
190	6771.39219890326
191	6709.46154368364
192	6619.77248204504
193	6581.4861567774
194	6699.08336782034
195	6541.38177774101
196	6654.47908717621
197	6696.78645990113
198	6591.2655195774
199	6614.43783106968
200	6604.95465215482
201	6746.99385143689
202	6789.50078150489
203	6680.4103622552
204	6628.50607236197
205	6586.34787376801
206	6634.40557429262
207	6700.70772619614
208	6580.52886101361
209	6558.98109316533
210	6695.13677878614
211	6611.70968219342
212	6626.82349472617
213	6537.27482605275
214	6558.09354114554
215	6598.8389257835
216	6756.73632656518
217	6622.3044060483
218	6554.67307828339
219	6668.83630846199
220	6595.79720521595
221	6631.10139754709
222	6657.5110560925
223	6639.29813461387
224	6561.14920764397
225	6566.93971901038
226	6536.88990353368
227	6595.35424421153
228	6400.11764771302
229	6610.67487587228
230	6632.19443287407
231	6617.47149136064
232	6663.27514415301
233	6553.73605772793
234	6611.90535447156
235	6647.31764191298
236	6670.3017575144
237	6576.62166483345
238	6517.14660410994
239	6476.89030786541
240	6706.80649735775
241	6683.76732633263
242	6585.25022817523
243	6685.61182510337
244	6633.09659038621
245	6512.82483824221
246	6659.78958118332
247	6523.65379286219
248	6658.23583057051
249	6646.22977506946
250	6626.96178655868
251	6587.92701146381
252	6642.60916898183
253	6635.2067394912
254	6661.55359372825
255	6427.28512256235
256	6576.29965344616
257	6624.33731326792
258	6611.16012937348
259	6765.19516144544
260	6674.29125574003
261	6682.89628150272
262	6542.21267748905
263	6583.81016411912
264	6640.04656932363
265	6666.57135367523
266	6630.31957398208
267	6608.1873205183
268	6622.69282446374
269	6703.1216072487
270	6652.20721436646
271	6782.57345647145
272	6573.07126527707
273	6578.64531459069
274	6654.22516287006
275	6601.10589309502
276	6599.54017857094
277	6600.42346312041
278	6590.46914829885
279	6646.0289480188
280	6603.46503659343
281	6621.71457605371
282	6621.40566288053
283	6609.63050993806
284	6604.21293747161
285	6668.9424028174
286	6643.98842028876
287	6573.53121363103
288	6612.39613199133
289	6723.51016209363
290	6675.28952016921
291	6648.15802599683
292	6613.81737072334
293	6612.99593366999
294	6710.60443177584
295	6675.35236275588
296	6681.14891778986
297	6601.05382487245
298	6528.10537647702
299	6766.14727291655
300	6802.54154432403
301	6648.50791333927
302	6670.69153025613
303	6664.43611950763
304	6613.94106528108
305	6668.60621924672
306	6644.77199106034
307	6647.52189405738
308	6855.87554687306
309	6533.9404753182
310	6574.06551748635
311	6638.54854946485
312	6787.49740733099
313	6665.19546144575
314	6686.41178729405
315	6528.70968932452
316	6561.70983026675
317	6569.99042138984
318	6695.71509977137
319	6517.95896160587
320	6556.23969436709
321	6667.4942635876
322	6541.41079104946
323	6598.15602943965
324	6645.23843984026
325	6526.66243309238
326	6637.10469086965
327	6646.46375585442
328	6707.68668452653
329	6631.70873959527
330	6611.34811071038
331	6580.48636928246
332	6561.36267721807
333	6571.37472237858
334	6725.70114312321
335	6650.34520231517
336	6565.50871697033
337	6593.40404729747
338	6702.41957096008
339	6591.6741711406
340	6592.71927984131
341	6736.59867921246
342	6511.11003167844
343	6512.9563132281
344	6593.05563975707
345	6588.33531678815
346	6625.57310966278
347	6598.0112594248
348	6729.22619743725
349	6615.87301334387
350	6541.98441753131
351	6573.95270203442
352	6685.44861720137
353	6627.94893594274
354	6724.59193859083
355	6774.48563293647
356	6614.93259853641
357	6596.70799617284
358	6601.09489175582
359	6576.09738968619
360	6565.28093682424
361	6654.04491377734
362	6643.90801352895
363	6727.59693993435
364	6627.89160129317
365	6577.40051915304
366	6766.58723481922
367	6450.58139591491
368	6638.57053215775
369	6583.66451608692
370	6633.38952631923
371	6601.16587135426
372	6722.30587912596
373	6484.57972523197
374	6681.35158793231
375	6828.72711264591
376	6730.25473525438
377	6564.95563672889
378	6722.33429228921
379	6600.26728325669
380	6761.56576742657
381	6559.92620245556
382	6517.62940610719
383	6657.85621780374
384	6550.15130328066
385	6608.29104130518
386	6605.62166846258
387	6656.53818082367
388	6685.58999541298
389	6633.96381227169
390	6634.29717353096
391	6666.09919760047
392	6582.79042209993
393	6673.88574114889
394	6805.31436984994
395	6689.2448451815
396	6548.20943609061
397	6638.16352739551
398	6561.46737288073
399	6647.07452027402
400	6564.54122603594
401	6620.95473675961
402	6694.47178141768
403	6613.18359374347
404	6621.95833198237
405	6736.53724621971
406	6647.29045435975
407	6592.34746046553
408	6686.83371057912
409	6607.91201148306
410	6621.67089497641
411	6635.33269806418
412	6482.39512681827
413	6729.28687243453
414	6803.55041437821
415	6728.49653349301
416	6592.11978269755
417	6660.74511793378
418	6430.58937070139
419	6775.62527337946
420	6669.68548750591
421	6581.30386397471
422	6696.54441249885
423	6613.5939535956
424	6577.51634535711
425	6666.33406514001
426	6691.48973606941
427	6542.96901564598
428	6544.73515736838
429	6811.44988090036
430	6678.93741877291
431	6533.16666964914
432	6631.74295157535
433	6465.76808212514
434	6675.25655716558
435	6631.77979551792
436	6606.74790337557
437	6700.935166714
438	6673.21374840197
439	6536.43846414402
440	6618.70400960994
441	6624.65815872968
442	6661.2380575348
443	6579.12981055565
444	6621.52606698136
445	6504.23554156181
446	6638.59008974256
447	6547.99541175604
448	6503.4742750707
449	6557.89152449872
450	6583.14920163261
451	6637.29211297608
452	6620.20289722168
453	6604.4732231466
454	6648.44197721459
455	6493.41740978088
456	6702.94869026488
457	6550.3974279956
458	6664.92902719511
459	6646.37880222829
460	6792.27165301391
461	6603.36785682346
462	6593.49870756891
463	6657.91694025008
464	6595.64694656754
465	6725.13906249484
466	6584.10334994368
467	6595.08753263205
468	6606.27998776593
469	6454.50828891731
470	6643.1916123429
471	6735.70308558134
472	6595.15636934218
473	6578.15725583
474	6609.0661300987
475	6587.15941784308
476	6509.6526873975
477	6645.06709609877
478	6599.4973269306
479	6617.70803667838
480	6769.90100090908
481	6700.65049401406
482	6592.08228408188
483	6609.30186634961
484	6488.02596147482
485	6707.49315988444
486	6517.7174839856
487	6624.34276261129
488	6691.50117234691
489	6580.24486193926
490	6828.50556035337
491	6667.7498367738
492	6616.16687290905
493	6577.05737096151
494	6563.36111104396
495	6617.87611652203
496	6570.90539881699
497	6713.67776940669
498	6755.68616316715
499	6587.98091119685
500	6674.83907798191
501	6707.81660979942
502	6651.557074344
503	6586.03873062715
504	6596.68634548018
505	6638.55960576519
506	6668.3753434542
507	6505.8898975948
508	6533.86636030419
509	6590.28488151948
510	6588.19607072991
511	6725.66540902854
512	6639.41682106944
513	6667.00646372433
514	6592.82135718321
515	6655.90020370911
516	6561.96185721108
517	6571.45852967824
518	6704.27699744744
519	6533.1435456616
520	6587.25891060003
521	6572.01619408508
522	6529.32434471725
523	6575.79756466756
524	6677.04836950656
525	6533.46742969069
526	6724.78837566728
527	6711.92541424011
528	6703.12411672702
529	6588.3265905016
530	6657.39041281866
531	6691.62131262969
532	6682.66233611312
533	6619.82972105194
534	6534.96106430436
535	6558.25471415949
536	6656.31920535219
537	6663.18355736716
538	6566.01248431763
539	6482.45498629038
540	6699.76285853585
541	6654.3627853347
542	6716.98746787267
543	6548.7396272229
544	6658.88750804504
545	6610.69592140265
546	6601.94028452403
547	6725.40990981606
548	6678.99125255565
549	6639.11518983133
550	6751.45876476624
551	6543.69491968415
552	6539.37272572194
553	6844.69140218661
554	6668.09300348687
555	6690.11095842383
556	6562.81504102722
557	6729.58754604473
558	6490.11455794122
559	6659.0344859902
560	6563.54113895257
561	6541.52732589655
562	6775.50520936323
563	6757.53366578313
564	6564.6292332767
565	6629.4470869243
566	6621.44852054294
567	6602.85961360814
568	6601.74428342304
569	6533.59268342695
570	6648.32079882117
571	6604.43366594203
572	6623.09030477554
573	6634.98893422489
574	6676.33179382795
575	6678.30736020057
576	6597.67298460081
577	6649.37345668868
578	6623.20476422134
579	6624.41209123171
580	6634.15683274692
581	6679.97153515453
582	6667.64519361035
583	6624.09390108069
584	6721.47292676266
585	6651.57765358532
586	6627.57101896685
587	6680.88339654841
588	6591.08304117239
589	6539.67856246014
590	6589.37816986579
591	6617.78566493887
592	6646.0766573173
593	6597.76975375937
594	6645.01425808707
595	6656.99455061754
596	6583.72189002675
597	6672.54525279245
598	6572.08539973236
599	6686.67913167984
600	6540.42675629132
601	6645.12829126487
602	6480.75310092981
603	6505.31025844508
604	6676.01927144013
605	6746.26479592577
606	6600.28408284701
607	6663.17396494093
608	6652.32672664827
609	6573.41500052774
610	6553.99563368511
611	6668.89906447031
612	6640.4475501021
613	6586.9857980478
614	6589.17051631228
615	6633.74524771157
616	6606.64932346992
617	6680.18122056362
618	6714.34743450701
619	6634.37047711832
620	6625.7957165335
621	6695.59907848657
622	6759.79203780837
623	6549.6121033327
624	6584.06208671699
625	6718.17922988646
626	6598.2302150381
627	6642.01044525457
628	6736.51042769339
629	6594.49149937617
630	6696.25328484498
631	6591.53017826711
632	6683.948551038
633	6561.39501052198
634	6471.72602955122
635	6552.32510606517
636	6597.41076923973
637	6684.34000828127
638	6582.04168301569
639	6681.80432951485
640	6512.74707436004
641	6617.98960402993
642	6543.28240984182
643	6578.03906297893
644	6597.70680388792
645	6621.19447562743
646	6581.19873529236
647	6507.57724357004
648	6691.51345954544
649	6762.23267674401
650	6591.3550263023
651	6675.18180748165
652	6575.45068491063
653	6597.81415200915
654	6557.28074948695
655	6675.96193675105
656	6582.7034184089
657	6639.34049954539
658	6678.44039764387
659	6668.51224245453
660	6637.54340279618
661	6521.34332702999
662	6672.84603508981
663	6612.37692371134
664	6607.54657017515
665	6518.80100661984
666	6653.58493945176
667	6714.1780076738
668	6683.09251070523
669	6597.00070786445
670	6611.43872681541
671	6567.1605108009
672	6618.65852015932
673	6630.10259871347
674	6655.36927441261
675	6578.29645544147
676	6740.01198980792
677	6624.34755269126
678	6652.71714307103
679	6525.55812505875
680	6512.07281948786
681	6512.76702805468
682	6733.01031749026
683	6459.57762997483
684	6770.57989882569
685	6655.57080479587
686	6682.57502063809
687	6674.77220931055
688	6481.0313130689
689	6649.34765928742
690	6512.68907241278
691	6679.51921282687
692	6540.23209916252
693	6622.09440588553
694	6691.26509973665
695	6651.7792892446
696	6540.53240397827
697	6556.81537526525
698	6626.85864401636
699	6710.41107796568
700	6536.59596415145
701	6630.2265169511
702	6728.85655489453
703	6562.98762131025
704	6656.90361634934
705	6752.61731545067
706	6556.10451049859
707	6835.41519432189
708	6644.51151314679
709	6542.25983841715
710	6772.74091846739
711	6592.75501505423
712	6599.1291262752
713	6576.13993962576
714	6606.30307014013
715	6612.78174761084
716	6449.16241621008
717	6772.2004805129
718	6720.25034398887
719	6515.85063203716
720	6663.0706861292
721	6615.71478690036
722	6707.47238667676
723	6710.36805714716
724	6786.00804037137
725	6642.5257633781
726	6588.24554533928
727	6578.37171316092
728	6742.35033640548
729	6728.76301172234
730	6639.63229850778
731	6733.77367656202
732	6636.57581058928
733	6639.66604603549
734	6602.03278243511
735	6692.54743145338
736	6621.70994435901
737	6606.91776309657
738	6623.25996021969
739	6704.15115341407
740	6695.72884504178
741	6808.90532722715
742	6757.23628394131
743	6613.76817794702
744	6642.0889294068
745	6689.90406705345
746	6699.11030958803
747	6727.49709309776
748	6580.84449974414
749	6716.49738442362
750	6613.51186646914
751	6676.4055708136
752	6645.76821747164
753	6715.26772710273
754	6642.02137818565
755	6619.79481046977
756	6740.968813124
757	6678.06165019124
758	6638.1040716549
759	6598.7701494687
760	6671.9153304922
761	6611.82108362031
762	6604.75002788744
763	6707.27234309834
764	6697.68273735388
765	6633.1116913228
766	6567.4996498389
767	6704.30338256398
768	6631.63393317758
769	6620.80602797993
770	6620.40708773966
771	6608.53218439147
772	6593.7630678412
773	6689.27993038203
774	6547.81010044783
775	6587.30550842199
776	6624.19941086874
777	6792.59715838115
778	6737.76495759279
779	6720.67508998569
780	6538.55937066183
781	6661.18369486798
782	6703.11122611577
783	6616.68376776114
784	6701.40755135699
785	6608.61608234559
786	6513.06291150771
787	6526.44757112836
788	6618.71718940775
789	6725.15034206055
790	6865.64109093494
791	6591.61118156218
792	6672.61283793241
793	6673.4959530165
794	6673.56403311129
795	6524.16796051171
796	6604.2807846012
797	6603.67565636477
798	6690.92991626979
799	6585.45554593139
800	6471.88441259472
801	6697.35628517769
802	6583.63895970953
803	6641.15516305567
804	6660.6950123487
805	6572.57207577797
806	6769.95530808501
807	6611.87517386512
808	6789.63233233552
809	6605.89902899136
810	6618.75295016131
811	6555.26742223787
812	6696.12257915127
813	6640.56906006973
814	6568.88133560568
815	6689.20318454411
816	6605.33742124924
817	6635.30884322645
818	6640.22199338744
819	6535.278607891
820	6667.10552785026
821	6636.0229417089
822	6702.1046817869
823	6646.91905484993
824	6622.73094663743
825	6571.33592580915
826	6734.36839524724
827	6671.21145140929
828	6543.35731146316
829	6642.63509255917
830	6578.50742134249
831	6651.3410216382
832	6616.57608484832
833	6630.84059883243
834	6564.95934900613
835	6458.75370065376
836	6620.68773847869
837	6756.68990718201
838	6627.9419368803
839	6805.01899438616
840	6620.63266820215
841	6715.8668204107
842	6609.58535560156
843	6587.11558089234
844	6736.65728274832
845	6660.08054516056
846	6550.63587189284
847	6701.59965776739
848	6563.86347627752
849	6477.7530821255
850	6589.02033163382
851	6612.51513888645
852	6693.79039474215
853	6541.78644486248
854	6489.94007105397
855	6556.11209367808
856	6724.97297717069
857	6655.1054191438
858	6662.83077325964
859	6636.46320817565
860	6680.83952913535
861	6664.79290704695
862	6662.57379701866
863	6687.37176694767
864	6549.52610608799
865	6714.16196502697
866	6698.19064686277
867	6742.14781897224
868	6491.20562905312
869	6544.57662401163
870	6612.79976412182
871	6686.78613175641
872	6450.93495662934
873	6620.4496227534
874	6575.46199668426
875	6666.90569455575
876	6531.49676721466
877	6627.89429787537
878	6570.16708395595
879	6739.72930531534
880	6668.34823561993
881	6566.21442523056
882	6583.16020788523
883	6752.48926652367
884	6650.45021457295
885	6728.60382985508
886	6502.77706386371
887	6768.21211172815
888	6554.77798832476
889	6759.29836480941
890	6629.72798728856
891	6689.90025354324
892	6650.2138037012
893	6678.73619840716
894	6759.74146914499
895	6657.5844310177
896	6673.40692357594
897	6571.5526154012
898	6601.37592340622
899	6563.2046668559
900	6571.11589777481
901	6658.98921991243
902	6655.99421673713
903	6615.13899111607
904	6755.57761763039
905	6669.08113623261
906	6638.17487120567
907	6667.3860719637
908	6678.18931156113
909	6589.18422239178
910	6600.65882496467
911	6497.24997795613
912	6555.65920582254
913	6520.33978375522
914	6465.11854223303
915	6701.70419118957
916	6617.29068318054
917	6559.032623979
918	6566.85675718993
919	6610.63152960249
920	6727.55255493844
921	6607.19506057243
922	6680.136191343
923	6645.69286600911
924	6712.40179256451
925	6639.26934707815
926	6648.59332269176
927	6521.41245229096
928	6722.14973974992
929	6585.61190611451
930	6620.75417632542
931	6626.97264592389
932	6615.05674077655
933	6644.97297132495
934	6510.95850547559
935	6743.42593055487
936	6500.0272141312
937	6558.31818009246
938	6670.59492172674
939	6563.64005448248
940	6647.68110326317
941	6518.54830114837
942	6589.91664515602
943	6657.98649499412
944	6490.15961170309
945	6647.90667971368
946	6586.45119223882
947	6580.55009323238
948	6721.57515316048
949	6550.72365832457
950	6678.62618216632
951	6638.26537271542
952	6571.33580930261
953	6560.46435493042
954	6639.75312774019
955	6673.71253736063
956	6625.50720186215
957	6532.7017329594
958	6698.56970973268
959	6626.7898183739
960	6586.23374136619
961	6499.14426889567
962	6703.43363118718
963	6627.36195369745
964	6439.39224222402
965	6481.50795165832
966	6647.55529751468
967	6555.38649480415
968	6708.17298486673
969	6633.91441156375
970	6611.83370390385
971	6723.92745338839
972	6551.54063667203
973	6647.29920050285
974	6512.51108874239
975	6640.23180245225
976	6650.57357309976
977	6629.24611905125
978	6667.46011764981
979	6701.27621466066
980	6725.53484124495
981	6610.25553606044
982	6619.37904889798
983	6565.55007393478
984	6667.36737217255
985	6544.59192988
986	6751.6139689931
987	6627.65269971757
988	6702.52534940694
989	6595.70303123102
990	6597.62930044807
991	6757.99351133649
992	6723.03191016981
993	6637.84606226067
994	6636.95806931865
995	6659.95536194858
996	6608.131133196
997	6554.93857467578
998	6598.69849149125
999	6611.26819328046
1000	6635.48806161331
1001	6613.37328997127
1002	6681.20247153324
1003	6635.29812727643
1004	6549.93690049048
1005	6617.36020646936
1006	6588.06953820927
1007	6628.72048366563
1008	6542.57706218437
1009	6615.41857662595
1010	6525.17437563135
1011	6594.81881208695
1012	6616.86882228896
1013	6537.79894029685
1014	6546.57601676427
1015	6608.70521429854
1016	6409.90140490924
1017	6642.04616149068
1018	6719.91333465699
1019	6550.4700958026
1020	6796.28956687666
1021	6543.35086431652
1022	6571.88276345861
1023	6636.73519679112
1024	6553.86516293536
1025	6618.33202225405
1026	6493.08254997898
1027	6576.96888427959
1028	6500.03122830523
1029	6646.49010701567
1030	6596.28095294437
1031	6638.65123553811
1032	6615.50532176384
1033	6533.14220716031
1034	6641.84470927922
1035	6648.92604584677
1036	6503.66691270219
1037	6665.6729544009
1038	6556.63395336158
1039	6574.50104358119
1040	6675.9337068208
1041	6675.58033564835
1042	6807.04142031946
1043	6735.44627657762
1044	6697.52644544259
1045	6660.69135863402
1046	6698.92997176863
1047	6670.61548245304
1048	6673.7010838497
1049	6650.06755313648
1050	6579.91305810248
1051	6592.03860348158
1052	6694.14640560312
1053	6504.68545140187
1054	6572.24068580171
1055	6622.69485129308
1056	6566.89116622104
1057	6643.50910771955
1058	6657.53098533948
1059	6754.45016164265
1060	6568.16208870983
1061	6705.71880973959
1062	6635.8369567393
1063	6516.34865105922
1064	6588.82488802082
1065	6648.11172150184
1066	6650.39021442961
1067	6533.06860197128
1068	6655.17796746565
1069	6623.60479027684
1070	6551.33294182163
1071	6627.30573404464
1072	6645.36729255501
1073	6799.55847496158
1074	6638.83142102769
1075	6599.75215566048
1076	6728.5780667595
1077	6642.6179244781
1078	6587.32686973047
1079	6626.04940498069
1080	6719.32151931511
1081	6622.04068089544
1082	6535.79058050587
1083	6777.46469945774
1084	6661.02795869017
1085	6605.74205253334
1086	6587.26985077592
1087	6631.65974137893
1088	6613.2218742824
1089	6661.86327706048
1090	6632.97440028532
1091	6702.11761062511
1092	6632.03256483629
1093	6597.71116682883
1094	6557.67157555951
1095	6651.98794989776
1096	6622.79833658724
1097	6611.68884332526
1098	6702.94450016815
1099	6557.75539930192
1100	6660.50349742403
1101	6470.45178227815
1102	6675.98805115326
1103	6527.0380886625
1104	6437.91505487704
1105	6580.42659122568
1106	6622.51469124217
1107	6556.65130870195
1108	6549.23128508788
1109	6721.97255832937
1110	6616.98678729398
1111	6666.60153480358
1112	6682.70778887012
1113	6670.59774266521
1114	6499.45382609446
1115	6597.50720464761
1116	6624.48348876015
1117	6571.76978176176
1118	6527.33164616751
1119	6711.34765552842
1120	6670.48078430634
1121	6608.20549202452
1122	6545.12362282719
1123	6650.73744891567
1124	6577.83706118248
1125	6642.78159043237
1126	6588.9780384896
1127	6591.50119402118
1128	6605.85036009457
1129	6576.64813665166
1130	6581.48283213696
1131	6751.09685933574
1132	6573.55052902431
1133	6662.92942186002
1134	6652.0397528646
1135	6735.14071188456
1136	6633.46161957872
1137	6416.37587227967
1138	6697.09901972734
1139	6448.51196828902
1140	6681.77706497542
1141	6620.6176812751
1142	6601.89203452919
1143	6595.67618641464
1144	6598.55426978655
1145	6666.04357093473
1146	6471.18692407712
1147	6681.26727327386
1148	6590.58683893167
1149	6660.0432847161
1150	6693.54791908655
1151	6491.62433427338
1152	6581.11598556819
1153	6652.73676300516
1154	6692.21159860267
1155	6624.7121634134
1156	6702.80684640607
1157	6474.7249523934
1158	6572.3807926989
1159	6541.25578892599
1160	6693.38361866436
1161	6553.3282463252
1162	6586.95037969715
1163	6685.83073496457
1164	6718.17062212417
1165	6560.23419553501
1166	6602.57781452779
1167	6618.65801847423
1168	6752.00481318158
1169	6675.61020913397
1170	6596.99708548455
1171	6836.65391333819
1172	6771.41796972963
1173	6531.80299207129
1174	6519.50196068458
1175	6648.89456091209
1176	6687.93163912763
1177	6588.95482228004
1178	6679.36385292875
1179	6779.38475385521
1180	6618.54841795773
1181	6690.17915436935
1182	6674.47275584785
1183	6633.04775456055
1184	6504.52452131214
1185	6649.79420632105
1186	6510.79431398846
1187	6624.52154846415
1188	6611.79465915364
1189	6644.35560929961
1190	6655.23285130747
1191	6635.59665941551
1192	6652.25780974518
1193	6656.64601100055
1194	6576.54185421803
1195	6722.51360925062
1196	6618.13645616854
1197	6587.89819110016
1198	6594.69186371491
1199	6631.43029333749
1200	6488.20958405117
1201	6557.21491140502
1202	6671.3972445961
1203	6724.9979407979
1204	6618.6533648325
1205	6596.93876913719
1206	6646.26391356418
1207	6657.96825564558
1208	6573.71656718488
1209	6616.76428820727
1210	6585.16624107988
1211	6650.50639956851
1212	6613.7607693362
1213	6572.69576698872
1214	6686.0105774738
1215	6653.67641744352
1216	6528.60582698927
1217	6606.50495574069
1218	6545.45166065996
1219	6780.03021530393
1220	6564.49649652692
1221	6633.11862379899
1222	6704.84037018211
1223	6558.66748761601
1224	6775.65787731019
1225	6642.20387349785
1226	6721.27793860934
1227	6585.91488133601
1228	6693.38594011223
1229	6561.36535872254
1230	6633.18178685486
1231	6686.45628612489
1232	6539.95118344186
1233	6622.86891947846
1234	6617.35408475568
1235	6652.34670045251
1236	6679.02112405037
1237	6623.96671297772
1238	6514.78134931904
1239	6630.98919078049
1240	6621.47052659081
1241	6639.07508876022
1242	6649.52192691181
1243	6675.80569439438
1244	6634.53703121089
1245	6720.35299833757
1246	6705.73729718987
1247	6628.81375447327
1248	6734.00756233376
1249	6667.65966047281
1250	6613.52583338592
1251	6697.21745972831
1252	6725.48629107043
1253	6619.25127812798
1254	6645.54186644202
1255	6712.5642252739
1256	6645.50849476616
1257	6586.22290997612
1258	6553.71707540236
1259	6722.16923149045
1260	6628.44335366307
1261	6732.8382889532
1262	6641.33162423068
1263	6706.62802186801
1264	6525.54942965414
1265	6650.00980138112
1266	6593.59720393027
1267	6672.49889979491
1268	6549.33556387191
1269	6640.93605466934
1270	6530.24048046827
1271	6728.81289485719
1272	6612.32334432413
1273	6540.70372044689
1274	6605.05770748642
1275	6702.92585359852
1276	6616.44786397045
1277	6537.66043105941
1278	6585.10325435702
1279	6572.67377430961
1280	6549.94076947496
1281	6694.4146962853
1282	6848.24038855051
1283	6746.03263329626
1284	6692.06993129313
1285	6774.106308861
1286	6661.33511960392
1287	6561.6633904086
1288	6587.01875884354
1289	6681.00071463014
1290	6616.56672303177
1291	6533.25906260623
1292	6535.54973896044
1293	6595.44744413501
1294	6611.43165512189
1295	6526.6614294608
1296	6659.87314688612
1297	6590.97817882457
1298	6615.4914980085
1299	6628.28523385662
1300	6556.18183241675
1301	6648.12501911943
1302	6660.33076226726
1303	6472.81110861806
1304	6616.14116853434
1305	6538.44069010289
1306	6576.47557325256
1307	6563.94952065766
1308	6701.80346761907
1309	6663.599203972
1310	6610.269584175
1311	6653.29314198877
1312	6443.4819640205
1313	6713.33522378135
1314	6690.92853172902
1315	6719.03933109396
1316	6727.55689338083
1317	6577.52670444697
1318	6548.46519653193
1319	6636.62138198297
1320	6702.88637664431
1321	6596.30780874788
1322	6751.45982581481
1323	6574.16135369194
1324	6620.07278646658
1325	6835.78917242834
1326	6659.45330261194
1327	6638.207340665
1328	6625.22672385108
1329	6684.88240235628
1330	6649.72103746647
1331	6500.96068168828
1332	6616.39977800461
1333	6610.99068538528
1334	6565.03257470726
1335	6627.50161341655
1336	6711.06009609086
1337	6614.56706351127
1338	6713.30349032804
1339	6637.87548063502
1340	6650.82107122442
1341	6631.58143053393
1342	6616.47388124521
1343	6613.13194149903
1344	6559.10342244356
1345	6664.1926831684
1346	6570.2376225746
1347	6583.94450016896
1348	6670.57236847762
1349	6685.84861701534
1350	6588.11580072662
1351	6671.36652451028
1352	6545.3369065551
1353	6861.17039303219
1354	6460.64490771511
1355	6545.59748347031
1356	6646.83709594465
1357	6458.09619493089
1358	6602.36470285756
1359	6590.9335024367
1360	6540.49918422211
1361	6610.49227941387
1362	6541.37774952117
1363	6568.91501270851
1364	6618.57173371421
1365	6547.34834606981
1366	6620.13035216884
1367	6587.87440367717
1368	6541.74565465879
1369	6727.52758386727
1370	6678.50788759333
1371	6561.55833689749
1372	6562.54761273294
1373	6737.99359152816
1374	6527.55080273393
1375	6467.61443357902
1376	6574.28879924589
1377	6638.67973952057
1378	6604.64656896392
1379	6607.33309418376
1380	6548.48103956261
1381	6600.62803717828
1382	6534.61420331864
1383	6644.08494646728
1384	6591.3468783227
1385	6786.55101301525
1386	6511.80604428197
1387	6634.64295585809
1388	6567.67074273963
1389	6606.30910787157
1390	6633.91745742776
1391	6617.26926326708
1392	6778.43916080956
1393	6603.84420905488
1394	6645.46602886712
1395	6520.81863889653
1396	6700.82716483096
1397	6658.4124809981
1398	6625.10284701459
1399	6571.99008342433
1400	6681.23575005927
1401	6591.85329572603
1402	6570.6204641825
1403	6552.83993824127
1404	6602.29746849805
1405	6695.83080496877
1406	6673.70095165863
1407	6683.15766789678
1408	6503.30270551995
1409	6751.3303765792
1410	6566.5193556768
1411	6510.90261639342
1412	6606.47165455964
1413	6586.80934289301
1414	6567.70612082881
1415	6592.09279718578
1416	6614.26237722692
1417	6658.34448678923
1418	6709.38762632275
1419	6682.05147285664
1420	6597.77101582579
1421	6623.90293901188
1422	6622.74407247993
1423	6742.99571286979
1424	6652.82054779271
1425	6596.96741903204
1426	6626.0671822275
1427	6657.22768930996
1428	6686.02079215585
1429	6717.13625738278
1430	6568.87207611708
1431	6659.41390951733
1432	6455.18260674881
1433	6512.98752752142
1434	6692.64972904221
1435	6542.84768144493
1436	6577.9572786403
1437	6571.81020280463
1438	6590.28185290212
1439	6790.51142434909
1440	6633.80527840478
1441	6671.63539252938
1442	6652.5834082867
1443	6627.23384694057
1444	6567.76622465576
1445	6592.33691146539
1446	6672.88673011072
1447	6720.42110140504
1448	6553.98929436759
1449	6808.34245912375
1450	6473.59657196976
1451	6822.81316554092
1452	6636.54028933867
1453	6595.03683421097
1454	6659.94095978695
1455	6645.36101750929
1456	6648.57098335105
1457	6634.85388513112
1458	6705.86211285351
1459	6694.08121018427
1460	6681.95352886433
1461	6671.32707835051
1462	6612.12703066982
1463	6637.54943148875
1464	6592.7009864913
1465	6626.30891389235
1466	6603.24132335042
1467	6581.09386704498
1468	6640.3364623872
1469	6646.61811283976
1470	6760.62845870854
1471	6745.81154919815
1472	6557.02658848194
1473	6746.00566160217
1474	6616.9951266957
1475	6658.89475004275
1476	6770.06475212098
1477	6543.94236030263
1478	6484.22421524086
1479	6745.44799568882
1480	6605.37383605179
1481	6564.23106685013
1482	6621.29368831828
1483	6665.30565521897
1484	6595.909144449
1485	6758.71995350572
1486	6635.57814085272
1487	6513.01947528334
1488	6551.40716550597
1489	6704.96952158209
1490	6601.3993257495
1491	6592.43934255528
1492	6597.83939547436
1493	6590.58746988394
1494	6680.72471248195
1495	6646.29599151168
1496	6557.69602943903
1497	6684.01469413671
1498	6577.71548172339
1499	6771.97227680223
1500	6709.58364560317
1501	6683.64353117158
1502	6610.13266974509
1503	6612.92911650526
1504	6740.9593439314
1505	6698.68431281283
1506	6697.17727307651
1507	6575.32313938187
1508	6604.431087761
1509	6648.5385490911
1510	6612.631528834
1511	6696.94987306901
1512	6658.71549206276
1513	6627.64440023746
1514	6641.43471591364
1515	6651.97251248677
1516	6597.72463417759
1517	6703.1961031124
1518	6683.87907275116
1519	6569.49106300743
1520	6532.01546845004
1521	6635.44271007064
1522	6657.33890722279
1523	6601.99439501897
1524	6692.93762032005
1525	6633.32865689052
1526	6656.16596189522
1527	6607.05446502808
1528	6474.53399887186
1529	6714.63588931891
1530	6665.28032929867
1531	6657.82655633376
1532	6505.929381642
1533	6601.75460155718
1534	6641.55042862751
1535	6688.97142991186
1536	6673.50840257848
1537	6699.67154033069
1538	6574.0190558482
1539	6422.67133202708
1540	6739.60264398753
1541	6527.21340893946
1542	6484.39122942806
1543	6580.98890462262
1544	6582.51982470727
1545	6637.21761025367
1546	6659.45255190563
1547	6635.69580575688
1548	6682.41733334044
1549	6654.9775323885
1550	6542.73524507768
1551	6548.89931130743
1552	6620.32964346253
1553	6618.58273460375
1554	6553.7511780174
1555	6588.04191795087
1556	6716.96897208334
1557	6623.76429040941
1558	6642.25496479261
1559	6709.18008240418
1560	6607.24576546004
1561	6624.81539072318
1562	6610.82190286092
1563	6750.18817490352
1564	6688.75597600521
1565	6599.73674037592
1566	6760.01470003392
1567	6623.88090928724
1568	6462.15751384958
1569	6480.5423615273
1570	6610.52471209918
1571	6614.53287424922
1572	6552.00193085763
1573	6633.51414240997
1574	6605.67020677135
1575	6599.04746502592
1576	6600.57716350582
1577	6647.33939680671
1578	6646.07558099827
1579	6615.81235901733
1580	6658.25674724147
1581	6595.80869231383
1582	6551.32032562042
1583	6555.04326839702
1584	6666.12800813368
1585	6630.40252341727
1586	6624.66474132754
1587	6518.76464175492
1588	6708.10753201762
1589	6674.55731351029
1590	6563.63835572821
1591	6616.28437269546
1592	6637.08316522113
1593	6648.55647934705
1594	6567.24375462677
1595	6528.65784285615
1596	6673.30267083418
1597	6713.23238448411
1598	6589.35193551895
1599	6709.92909619278
1600	6516.41437491787
1601	6613.74502397754
1602	6710.26712055616
1603	6603.6207480253
1604	6584.41849874762
1605	6701.5932116632
1606	6622.22171793324
1607	6594.65630375714
1608	6703.49637965832
1609	6622.48072756953
1610	6710.95762937053
1611	6613.20628561538
1612	6651.56915253003
1613	6613.55678842412
1614	6654.48502710462
1615	6754.38676807302
1616	6618.5451475988
1617	6688.44650037559
1618	6636.65795496363
1619	6631.98571214319
1620	6678.2163186459
1621	6671.66060002663
1622	6585.24315219794
1623	6561.89334587876
1624	6548.54046504966
1625	6616.03617237271
1626	6656.8927391534
1627	6663.97372034405
1628	6595.94157207651
1629	6643.51880679449
1630	6540.92012383486
1631	6731.86447146687
1632	6680.06421029378
1633	6594.49574015954
1634	6657.2201756181
1635	6490.2580990877
1636	6550.13666564833
1637	6644.95664957136
1638	6624.08333759013
1639	6539.79445124395
1640	6688.47740874079
1641	6719.79212698256
1642	6724.71910765135
1643	6727.8417449516
1644	6580.84929499906
1645	6603.1306921988
1646	6590.08437686228
1647	6747.40527403869
1648	6501.64486009373
1649	6489.52420548463
1650	6542.42766363434
1651	6662.44033715799
1652	6706.62580966086
1653	6561.04012021673
1654	6591.10714976783
1655	6626.35707044549
1656	6579.09359574458
1657	6621.55089912248
1658	6496.97318655916
1659	6752.80558678882
1660	6710.42929241136
1661	6663.04662054172
1662	6647.80807742419
1663	6645.83132785161
1664	6757.46612109191
1665	6622.36035533719
1666	6627.82626194951
1667	6717.28227122829
1668	6672.96526318015
1669	6600.12729579794
1670	6522.58240755308
1671	6626.36274611154
1672	6539.20660717989
1673	6727.9520850548
1674	6673.38565597596
1675	6660.07046971227
1676	6521.82320935115
1677	6656.15241179254
1678	6464.7700592253
1679	6607.58712544921
1680	6431.51855138148
1681	6638.94217325813
1682	6544.52114833112
1683	6611.48022066286
1684	6745.91549992852
1685	6499.57068606983
1686	6709.54489824295
1687	6642.3893744461
1688	6669.05627005133
1689	6718.56969771721
1690	6523.25268232945
1691	6544.50740631608
1692	6631.8011539883
1693	6636.59308035714
1694	6651.36815023629
1695	6724.57292352121
1696	6616.96260331799
1697	6639.8732335735
1698	6659.15649193271
1699	6615.24836757803
1700	6666.52443901933
1701	6599.90803655884
1702	6626.44268769622
1703	6685.25107669767
1704	6625.52439830304
1705	6568.1150850679
1706	6734.12339012921
1707	6556.86340646851
1708	6515.61187709298
1709	6640.88984880075
1710	6598.30119278257
1711	6598.80732226292
1712	6773.25490098836
1713	6574.41077329983
1714	6782.801138067
1715	6635.55771819417
1716	6602.75584484195
1717	6574.35896665121
1718	6740.39108979786
1719	6588.88984160027
1720	6809.15667306497
1721	6628.33093563465
1722	6709.57046062445
1723	6619.04951462622
1724	6658.78556010335
1725	6529.47892998398
1726	6616.02825361747
1727	6711.91779001619
1728	6665.31642543241
1729	6578.92933472382
1730	6613.27513780926
1731	6688.26415540032
1732	6521.13062133106
1733	6527.94623445111
1734	6747.83414651882
1735	6660.87551257047
1736	6607.98764953033
1737	6639.60993121356
1738	6535.72088372769
1739	6665.55364922421
1740	6656.22672136782
1741	6602.03734410285
1742	6674.99101902463
1743	6633.4445870495
1744	6668.87084971473
1745	6649.42312371926
1746	6635.46357955156
1747	6661.9933316249
1748	6653.00554185562
1749	6638.03439270812
1750	6591.08029047669
1751	6689.06838951511
1752	6668.0383809798
1753	6604.24793065935
1754	6529.10652083625
1755	6501.02891569827
1756	6655.39659985558
1757	6622.76490551466
1758	6524.76332451257
1759	6533.84203734737
1760	6594.79725573132
1761	6514.92535789888
1762	6686.35902938664
1763	6675.32293382959
1764	6644.6295374138
1765	6677.6484933938
1766	6582.00939429052
1767	6593.83771214736
1768	6586.32097614196
1769	6614.8502196614
1770	6586.13885416483
1771	6692.1015685479
1772	6641.087250339
1773	6610.46275450332
1774	6539.10094589103
1775	6725.20053686633
1776	6655.22114498068
1777	6674.07959787067
1778	6661.41254156029
1779	6628.54460535017
1780	6581.55428290057
1781	6567.6786709771
1782	6634.2583436943
1783	6599.83836393947
1784	6598.14649362121
1785	6644.77590056095
1786	6415.71999015685
1787	6625.43403474122
1788	6620.33092845342
1789	6646.47073017988
1790	6602.14004180361
1791	6654.02695266833
1792	6640.19237403428
1793	6645.77369448073
1794	6622.3532974839
1795	6626.33122907339
1796	6756.03876947668
1797	6604.07520705663
1798	6695.72940390701
1799	6648.97488464264
1800	6649.80440662474
1801	6605.99716196313
1802	6638.2392223077
1803	6627.39739422207
1804	6787.17233508789
1805	6618.64295263512
1806	6656.22211020138
1807	6607.99194788733
1808	6657.52174080808
1809	6669.12988255038
1810	6744.07312849218
1811	6572.06158651436
1812	6621.34725424598
1813	6739.57874699867
1814	6550.65200720933
1815	6632.95261990244
1816	6522.79436997527
1817	6668.1635172946
1818	6648.01344091185
1819	6676.05604287243
1820	6581.05307025444
1821	6633.96956560939
1822	6662.02313222848
1823	6585.45239694454
1824	6659.05952647891
1825	6706.29611321822
1826	6613.15857925281
1827	6597.55646620208
1828	6655.4281984105
1829	6574.08172457893
1830	6702.52041337562
1831	6638.96384359906
1832	6574.01689630082
1833	6605.06989596829
1834	6628.56580857739
1835	6510.9783890154
1836	6617.02261855225
1837	6566.81412524538
1838	6576.66723430107
1839	6634.86786967825
1840	6652.79018287375
1841	6590.04554940291
1842	6583.1066208018
1843	6689.04289473771
1844	6491.53696708817
1845	6550.03052565945
1846	6591.93471626967
1847	6600.86245364607
1848	6631.14805852555
1849	6564.49387855317
1850	6581.44057758858
1851	6762.82306283723
1852	6604.21276219496
1853	6714.95872797984
1854	6570.23010692563
1855	6639.58093808034
1856	6671.31915909794
1857	6591.61501875863
1858	6601.70918558875
1859	6593.15873530123
1860	6725.56753754529
1861	6663.74310454876
1862	6639.93191420922
1863	6641.32041649845
1864	6642.88673331971
1865	6524.05280949988
1866	6616.16373773216
1867	6523.99937292546
1868	6594.31363870394
1869	6703.99235345433
1870	6595.79423036796
1871	6443.82151984058
1872	6608.93064994474
1873	6747.54413616194
1874	6546.7739202408
1875	6706.2065713693
1876	6758.63809495612
1877	6625.02455553345
1878	6575.42820624144
1879	6893.86848328416
1880	6681.36322446206
1881	6586.28224735271
1882	6572.14038120905
1883	6721.66251044908
1884	6679.08944160533
1885	6490.48489515834
1886	6798.35211988747
1887	6560.30399920295
1888	6604.74541496573
1889	6685.01509007005
1890	6626.22930143939
1891	6683.05008223263
1892	6770.54629101722
1893	6642.47276344468
1894	6466.5335679017
1895	6654.91783251281
1896	6650.51735815714
1897	6575.59189523908
1898	6468.32042537056
1899	6674.00964750449
1900	6668.82434218003
1901	6579.77806398635
1902	6673.12004131573
1903	6571.8700883717
1904	6494.24930459442
1905	6539.81600659951
1906	6654.03045633236
1907	6670.78542915448
1908	6608.65355871238
1909	6675.91321878462
1910	6567.49267820422
1911	6760.05630110342
1912	6582.65284286832
1913	6776.42417594593
1914	6720.45274279385
1915	6557.5502928199
1916	6610.42378722135
1917	6800.19576802928
1918	6553.64565922345
1919	6507.19082752552
1920	6660.9316210696
1921	6731.16199491133
1922	6687.91518333611
1923	6665.45860521606
1924	6641.43614171448
1925	6690.94782115474
1926	6714.12599022175
1927	6599.5598376639
1928	6678.62371197783
1929	6645.25260731751
1930	6569.81676308821
1931	6581.09957028361
1932	6648.09038343111
1933	6666.89164754624
1934	6630.26130337652
1935	6606.6595911489
1936	6588.00728627303
1937	6678.92065631558
1938	6612.96820898728
1939	6648.52323180737
1940	6549.53160991483
1941	6572.31652525442
1942	6593.44468621446
1943	6693.38827342517
1944	6669.75642995221
1945	6713.20803688841
1946	6668.6009385544
1947	6726.60796230164
1948	6683.40009441548
1949	6687.29074692757
1950	6630.94277970076
1951	6595.83826124175
1952	6587.56121135479
1953	6501.64655510816
1954	6644.58661184243
1955	6635.05840629553
1956	6612.81433700729
1957	6706.89838504289
1958	6705.41651270699
1959	6504.65622096279
1960	6609.49616878566
1961	6714.33085950294
1962	6567.62559344376
1963	6588.6854646259
1964	6667.00702494192
1965	6632.52548871207
1966	6707.35191598844
1967	6674.39381838394
1968	6697.84890591053
1969	6681.47876666473
1970	6698.90543461393
1971	6682.99254708311
1972	6633.16983302305
1973	6601.14206188184
1974	6570.5753863632
1975	6508.98284062691
1976	6618.62520902103
1977	6636.67102236031
1978	6554.54393780787
1979	6539.17830077071
1980	6703.43182771849
1981	6599.229457873
1982	6638.28692811758
1983	6751.19749893318
1984	6644.69077503201
1985	6744.53662775554
1986	6649.86041603854
1987	6584.28275280827
1988	6537.61660792288
1989	6709.67139241118
1990	6574.61440092361
1991	6726.32204124303
1992	6631.1097136854
1993	6687.96294104818
1994	6577.40862714962
1995	6703.54124529266
1996	6670.74589149125
1997	6628.77280434434
1998	6535.37971912842
1999	6662.91438844579
[truncated: 48,001 more rows]
