# Supplementary material for: A history-dependent approach for accurate initial condition estimation in epidemic models
Source: PLoS Comput Biol. 2025 Sep 5;21(9):e1013438. doi: 10.1371/journal.pcbi.1013438 (PMC12445537; doi:10.1371/journal.pcbi.1013438)
Supplement: S1 File — Computational package for Hist-D. (ZIP) [file pcbi.1013438.s001.zip › README.md]

# Hist-D
This repository (`Reproduce_Results`) provides simulation data to reproduce the results shown in Figure3.

0. Set the `Reproduce_Results` as the working directory.
1. Inference in original simulation data (Fig. 3c ~ 3e).  
        a. Run `Figure3_cde.R` file.  
2. Inference in simulation data with measurement errors (Fig. 3f ~ 3h).  
        a. Run `Figure3_fg.R` and `Figure3_h.R` file.  
3. Inference in simulation data when transmission rate changes (Fig. 3i ~ 3k).  
        a. Run `Figure3_ijk.R` file.


## Packages to load
- **`rstan`**: For constructing credible intervals of the estimates using the MCMC method.
- **`coda`**: For convergence diagnostics of the MCMC chains.
- **`ggplot2`**: For plotting the results.


## Main functions
- **`HistD_estimation()`**: Function to estimate the initial condition using the Hist-D method (See detailed options in supporting information). This function returns the estimated initial condition projected for the specified date.
- **`HistD_stan()`**: Function to calculate the credible interval of the estimate using the MCMC method (See detailed options in supporting information). These results contain 50%, 75%, 95% credible interval of the initial condition and R hat for convergence diagnostics of the MCMC chains.


## Simulation Data  
You can construct the simulation SEIR data by delay differential equations (DDE)
using the **`mean_trajectory_SEIR_original()`** function in the "SEIR_function.R" file.


### Column Descriptions  
- **`day`**: Time point (date format) of the data (corresponding to 'Time (days)' in Fig. 3c–e).  
- **`f_S->E`**: Number of daily exposed individuals (shown in Fig. 3a).  
- **`f_E->I`**: Number of daily infectious individuals.  
- **`E`**: True value of **E** (as shown in Fig. 3c).  
