# Supplementary material for: A history-dependent approach for accurate initial condition estimation in epidemic models
Source: PLoS Comput Biol. 2025 Sep 5;21(9):e1013438. doi: 10.1371/journal.pcbi.1013438 (PMC12445537; doi:10.1371/journal.pcbi.1013438)
Supplement: S1 File — Computational package for Hist-D. (ZIP) [file pcbi.1013438.s001.zip › Reproduce_Results/Figure3_ijk.R]

library(dplyr)
library(ggplot2)

source('./Reproduce_source.r')

# -----------------------------------------------------------------------------
mape <- function(actual, predicted) {
    # Remove cases where actual value is 0 to avoid division by zero
    valid_cases <- actual != 0
    actual <- actual[valid_cases]
    predicted <- predicted[valid_cases]
    
    # Calculate MAPE (already in percentage)
    mape_value <- mean(abs((actual - predicted) / actual) * 100)
    
    return(mape_value)
}

rmse <- function(actual, predicted) {
    # Calculate RMSE
    rmse_value <- sqrt(mean((actual - predicted)^2))
    
    return(rmse_value)
}

# Set parameters for constructing simulation data -----------------------------
set.seed(12345)
L = 200
timespan0 = 0:L
dd = 20
beta.param = 0.4 
delayparam1 <- c(4.06, 1.35)
delayparam2 <- c(30, 0.2)
h = timespan0[2] - timespan0[1]
ext_tspan = seq(from = 0, to = max(timespan0), by = h/dd) # finer timespan
subseq0 = seq(from = 1, to = dd * max(timespan0)/h + 1, by = dd)
tauL <- round(prod(delayparam1))
lambda <- 3

rand_lst0 <- rep(.4, 12)
rand_lst1 <- c(.4, .4, .4, .4, .4, .4, .4*2, .4*2, .4*2, .4*2, .4*2, .4*2, .4*2)
rand_lst2 <- c(.4, .4, .4, .4, .4, .4, .4*3, .4*3, .4*3, .4*3, .4*3, .4*3, .4*3)
rand_lst3 <- c(.4, .4, .4, .4, .4, .4, .4/2, .4/2, .4/2, .4/2, .4/2, .4/2)
rand_lst4 <- c(.4, .4, .4, .4, .4, .4, .4/3, .4/3, .4/3, .4/3, .4/3, .4/3)

# -----------------------------------------------------------------------------

scenarios <- list(
    rand0 <- rand_lst0,
    rand1 <- rand_lst1,
    rand2 <- rand_lst2,
    rand3 <- rand_lst3,
    rand4 <- rand_lst4
)

E_histd_mat <- matrix(NA, ncol = length(scenarios), nrow = length(40:80))
E_histi_mat <- matrix(NA, ncol = length(scenarios), nrow = length(40:80))
E_true_mat <- matrix(NA, ncol = length(scenarios), nrow = length(40:80))
histd_performance_mat <- matrix(NA, ncol = 2, nrow = length(scenarios))
histi_performance_mat <- matrix(NA, ncol = 2, nrow = length(scenarios))

# Function to contruct simulation data for a given scenario
construct_simulation_data <- function(scenario) {
    
    beta.vec <- rep(NA, length(ext_tspan))
    beta.vec[1:421] <- 0.4
    for (i in 1:12) {
        rr <- scenario[i]
        beta.vec[((i)*420+2) : ((i+1)*420+1)] <- rep(rr, 60)
    }
    
    # Constructing the simulation data
    E_init = 0
    I_init = 1
    R_init = 0
    S_init = 9558153 - E_init - I_init - R_init
    
    sim_original = mean_trajectory_SEIR_original_beta_change(timespan = ext_tspan, theta = c(delayparam1, delayparam2),y_init = c(S_init, E_init, I_init, R_init), beta.vec = beta.vec)
    
    S_origin = sim_original$St[subseq0]
    E_origin = sim_original$Et[subseq0]
    E_origin[E_origin < 0] <- 0
    I_origin = sim_original$It[subseq0]
    R_origin = sim_original$Rt[subseq0]
    
    beta.list = c()
    beta.list = c(beta.list, rep(0.4, 20))
    for (i in 1:12) {
        beta.list = c(beta.list, rep(scenario[i], 20))
    }
    
    ## cut point 
    idx = 80
    n = 200
    ## length of data for optimization
    sn = 200
    S_new_init = S_origin[idx+1]
    E_new_init = E_origin[idx+1]
    I_new_init = I_origin[idx+1]
    R_new_init = R_origin[idx+1]
    subsubseq0 <- subseq0[1:(n+1)] # (sn+1)
    
    ## Start at the middle phase
    ### value that we can observe is after idx time points
    S_observed = sim_original$St[subsubseq0+idx*20]
    E_observed = sim_original$Et[subsubseq0+idx*20]
    I_observed = sim_original$It[subsubseq0+idx*20]
    R_observed = sim_original$Rt[subsubseq0+idx*20]
    
    
    f1t <- abs(diff(S_origin))
    f2t <- f1t - diff(E_origin)
    f1t.obs <- f1t[(idx+1):(sn)] # sn+1 -> NA
    f2t.obs <- f2t[(idx+1):(sn)] # sn+1 -> NA
    
    HistD_container <- c()
    HistI_container <- c()
    
    used_length <- 2*tauL
    est_length <- length(idx:(sn - used_length))
    
    obs.data <- data.frame(
        date = as.Date("2020-01-01") + idx:sn, # assuming the start date is 2020-03-21
        obs = f2t[idx:sn]
    )
    
    for (i in 1:est_length) {
        obs_vec <- obs.data[i:(i + used_length - 1),]
        
        # Hist-D estimation
        HistD_est <- HistD_estimation(initial_date = obs.data$date[i],
                                      observed_data = obs_vec, 
                                      total.length = NULL, 
                                      delay_param = c(4.06*1.35,4.06*1.35^2),
                                      dist_type = 'gamma',
                                      mean_period = 4.06*1.35)
        HistD_container <- c(HistD_container, HistD_est$E0)
        
        # Hist-I estimation
        HistI_est <- obs.data$obs[i] * prod(delayparam1)
        HistI_container <- c(HistI_container, HistI_est)
    }
    
    n <- length(HistD_container)
    true <- E_origin[(idx+1):(idx+n+1)]
    true[true < 0] <- 0
    
    rmse_histi <- rmse(true[40:80], HistI_container[40:80])
    rmse_histd <- rmse(true[40:80], HistD_container[40:80])
    mape_histi <- mape(true[40:80], HistI_container[40:80])
    mape_histd <- mape(true[40:80], HistD_container[40:80])
    
    E_histd <- HistD_container[40:80]
    E_histi <- HistI_container[40:80]
    
    return(list(
        E_histd = E_histd,
        E_histi = E_histi,
        E_true = true[40:80],
        rmse_histd = rmse_histd,
        mape_histd = mape_histd,
        rmse_histi = rmse_histi,
        mape_histi = mape_histi
    ))
}

for (num in 1:length(scenarios)) {
    
    scenario <- scenarios[[num]]
    est_result <- construct_simulation_data(scenario)
    E_histd_mat[, num] <- est_result$E_histd
    E_histi_mat[, num] <- est_result$E_histi
    E_true_mat[, num] <- est_result$E_true
    histd_performance_mat[num, 1] <- est_result$rmse_histd
    histd_performance_mat[num, 2] <- est_result$mape_histd
    histi_performance_mat[num, 1] <- est_result$rmse_histi
    histi_performance_mat[num, 2] <- est_result$mape_histi
}

# check the results ----------------------------------------------------------
histd_performance_df <- data.frame(
    Scenario = paste0("Scenario ", 1:length(scenarios)),
    RMSE = histd_performance_mat[, 1],
    MAPE = histd_performance_mat[, 2]
)

histi_performance_df <- data.frame(
    Scenario = paste0("Scenario ", 1:length(scenarios)),
    RMSE = histi_performance_mat[, 1],
    MAPE = histi_performance_mat[, 2]
)

# Figure 3i -------------------------------------------------------------------
scenario <- scenarios[[2]] # Using the second scenario for Figure 3i
beta.vec <- rep(NA, length(ext_tspan))
beta.vec[1:421] <- 0.4
for (i in 1:12) {
    rr <- scenario[i]
    beta.vec[((i)*420+2) : ((i+1)*420+1)] <- rep(rr, 60)
}

# Constructing the simulation data
E_init = 0
I_init = 1
R_init = 0
S_init = 9558153 - E_init - I_init - R_init

sim_original = mean_trajectory_SEIR_original_beta_change(timespan = ext_tspan, theta = c(delayparam1, delayparam2),y_init = c(S_init, E_init, I_init, R_init), beta.vec = beta.vec)

S_origin = sim_original$St[subseq0]
E_origin = sim_original$Et[subseq0]
E_origin[E_origin < 0] <- 0
I_origin = sim_original$It[subseq0]
R_origin = sim_original$Rt[subseq0]

beta.list = c()
beta.list = c(beta.list, rep(0.4, 20))
for (i in 1:12) {
    beta.list = c(beta.list, rep(scenario[i], 20))
}

## cut point 
idx = 80
n = 200
## length of data for optimization
sn = 200
S_new_init = S_origin[idx+1]
E_new_init = E_origin[idx+1]
I_new_init = I_origin[idx+1]
R_new_init = R_origin[idx+1]
subsubseq0 <- subseq0[1:(n+1)] # (sn+1)

## Start at the middle phase
### value that we can observe is after idx time points
S_observed = sim_original$St[subsubseq0+idx*20]
E_observed = sim_original$Et[subsubseq0+idx*20]
I_observed = sim_original$It[subsubseq0+idx*20]
R_observed = sim_original$Rt[subsubseq0+idx*20]


f1t <- abs(diff(S_origin))
f2t <- f1t - diff(E_origin)
f1t.obs <- f1t[(idx+1):(sn)] # sn+1 -> NA
f2t.obs <- f2t[(idx+1):(sn)] # sn+1 -> NA

HistD_container <- c()
HistI_container <- c()

used_length <- 2*tauL
est_length <- length(idx:(sn - used_length))

obs.data <- data.frame(
    date = as.Date("2020-01-01") + idx:sn, # assuming the start date is 2020-03-21
    obs = f2t[idx:sn]
)

for (i in 1:est_length) {
    obs_vec <- obs.data[i:(i + used_length - 1),]
    
    # Hist-D estimation
    HistD_est <- HistD_estimation(initial_date = obs.data$date[i],
                                  observed_data = obs_vec, 
                                  total.length = NULL, 
                                  delay_param = c(4.06*1.35,4.06*1.35^2),
                                  dist_type = 'gamma',
                                  mean_period = 4.06*1.35)
    HistD_container <- c(HistD_container, HistD_est$E0)
    
    # Hist-I estimation
    HistI_est <- obs.data$obs[i] * prod(delayparam1)
    HistI_container <- c(HistI_container, HistI_est)
}

n <- length(HistD_container)
true <- c(E_new_init, E_new_init + cumsum(f1t.obs - f2t.obs))[1:n]
true[true < 0] <- 0

## Figure 3i -------------------------------------------------------------------

par(mar = c(5, 6, 4, 3) + 0.1)
par(cex.lab = 1.5, cex.axis = 1.2)
barplot_heights <- barplot(true, names.arg = (idx):(idx+n-1), col = "black", border = "lightgray", ylim = c(0, max(true) * 1.2), xlab = "Time (days)", ylab = expression(hat(E(t[0]))), xaxt = 'n')
axis(1, at = barplot_heights[seq(1, (sn-idx-1), 20)], labels = seq(idx, (sn-1), by = 20), cex.axis = 1.5)
points(barplot_heights, HistI_container[1:n], col = 'red', pch = 24, bg = 'red', cex = 0.7)
points(barplot_heights, HistD_container[1:n], col = 'green', pch = 22, bg = 'green', cex = .7)

## Figure 3j ------------------------------------------------------------------

histd_error <- E_histd_mat[, 2] - E_true_mat[, 2]
histi_error <- E_histi_mat[, 2] - E_true_mat[, 2]

par(mar = c(5, 6, 4, 3) + 0.1)
par(cex.lab = 1.5, cex.axis = 1.2)
plot(E_true_mat[, 2], histi_error, type = 'n',
     xlab = "E(t0)", ylab = "Absolute Error", axes = F, ylim = c(min(histi_error)*1.2, max(histi_error)*1.2))
abline(h = 0, col = 'black', lwd = 3)
points(E_true_mat[, 2], histi_error, col = 'red', pch = 24, bg = 'red', cex = 0.7)
points(E_true_mat[, 2], histd_error, col = 'green', pch = 22, bg = 'green', cex = 0.7)
axis(1); axis(2)

## Figure (Table) 3k -----------------------------------------------------------

print(histd_performance_df)
print(histi_performance_df)

library(ggplot2)

# 데이터 순서 맞추기 (Scenario 5->4->1->2->3 순서로)
scenario_order <- c(5, 4, 1, 2, 3)
fold_change <- c(1,2,3,4,5)

# 데이터 재정렬
rmse_histi_ordered <- histi_performance_df$RMSE[scenario_order]
rmse_histd_ordered <- histd_performance_df$RMSE[scenario_order]
mape_histi_ordered <- histi_performance_df$MAPE[scenario_order]
mape_histd_ordered <- histd_performance_df$MAPE[scenario_order]

plot_data_1 <- data.frame(
    fold_change = fold_change,
    rmse_histi = rmse_histi_ordered,
    rmse_histd = rmse_histd_ordered
)

plot_data_2 <- data.frame(
    fold_change = fold_change,
    mape_histi = mape_histi_ordered,
    mape_histd = mape_histd_ordered
)

# 첫 번째 플롯 (RMSE)
p1 <- ggplot(plot_data_1, aes(x = fold_change)) +
    geom_line(aes(y = rmse_histi, color = "Hist-I"), size = 1) +
    geom_point(aes(y = rmse_histi, color = "Hist-I"), size = 3, shape = 17) +
    geom_line(aes(y = rmse_histd, color = "Hist-D"), size = 1) +
    geom_point(aes(y = rmse_histd, color = "Hist-D"), size = 3, shape = 15) +
    scale_color_manual(values = c("Hist-I" = "red", "Hist-D" = "green4"),
                       labels = c("Hist-I", "Hist-D"),
                       breaks = c("Hist-I", "Hist-D")) +
    scale_x_continuous(breaks = c(1, 2, 3, 4, 5),
                       labels = c("1/3", "1/2", "1", "2", "3")) +
    scale_y_continuous(trans = "log10") +
    labs(y = "RMSE", x = expression("Fold Change (" * beta[1] * "/" * beta[0] * ")")) +
    theme_bw() +
    theme(legend.title = element_blank(),
          legend.position = c(0.15, 0.85),
          legend.background = element_rect(fill = "white", color = "black"),
          legend.box.margin = margin(1,1,1,1),
          legend.margin = margin(1,1,1,1),
          panel.grid.major = element_line(color = "gray90"),
          panel.grid.minor = element_line(color = "gray95"),
          axis.title.y = element_text(color = "green3")) +
    ylim(0, 22*1e+4)

# 두 번째 플롯 (MAPE)
p2 <- ggplot(plot_data_2, aes(x = fold_change)) +
    geom_line(aes(y = mape_histi, color = "Hist-I"), size = 1) +
    geom_point(aes(y = mape_histi, color = "Hist-I"), size = 3, shape = 17) +
    geom_line(aes(y = mape_histd, color = "Hist-D"), size = 1) +
    geom_point(aes(y = mape_histd, color = "Hist-D"), size = 3, shape = 15) +
    scale_color_manual(values = c("Hist-I" = "red", "Hist-D" = "green4"),
                       labels = c("Hist-I", "Hist-D"),
                       breaks = c("Hist-I", "Hist-D")) +
    scale_x_continuous(breaks = c(1, 2, 3, 4, 5),
                       labels = c("1/3", "1/2", "1", "2", "3")) +
    labs(y = "MAPE (%)", x = expression("Fold Change (" * beta[1] * "/" * beta[0] * ")")) +
    theme_bw() +
    theme(legend.title = element_blank(),
          legend.position = c(0.85, 0.85),
          legend.background = element_rect(fill = "white", color = "black"),
          legend.box.margin = margin(1,1,1,1),
          legend.margin = margin(1,1,1,1),
          panel.grid.major = element_line(color = "gray90"),
          panel.grid.minor = element_line(color = "gray95"),
          axis.title.y = element_text(color = "magenta")) +
    ylim(0, 25) 

# 플롯 출력
print(p1)
print(p2)
