# Supplementary material for: A history-dependent approach for accurate initial condition estimation in epidemic models
Source: PLoS Comput Biol. 2025 Sep 5;21(9):e1013438. doi: 10.1371/journal.pcbi.1013438 (PMC12445537; doi:10.1371/journal.pcbi.1013438)
Supplement: S1 File — Computational package for Hist-D. (ZIP) [file pcbi.1013438.s001.zip › Reproduce_Results/Figure3_h.R]

source('./Reproduce_source.r')

# Performace metrics functions -------------------------------------------------
mape <- function(actual, predicted) {
    # Remove cases where actual value is 0 to avoid division by zero
    valid_cases <- actual != 0
    actual <- actual[valid_cases]
    predicted <- predicted[valid_cases]
    
    # Calculate MAPE (already in percentage)
    mape_value <- mean(abs((actual - predicted) / actual) * 100)
    
    return(mape_value)
}

rmse <- function(actual, predicted) {
    # Calculate RMSE
    rmse_value <- sqrt(mean((actual - predicted)^2))
    
    return(rmse_value)
}

# 1. Construct the simulation data --------------------------------------------

L = 200 # total length
timespan0 = 0:L
dd = 20
beta.param = 0.4 # true beta
delayparam1 <- c(4.06, 1.35) # latent period
delayparam2 <- c(30, 0.2) # infectious period
tauL = round(prod(delayparam1))

E_init = 0
I_init = 1
R_init = 0
S_init = 9558153 - E_init - I_init - R_init

h = timespan0[2] - timespan0[1]
ext_tspan = seq(from = 0, to = max(timespan0), by = h/dd) # finer timespan
subseq0 = seq(from = 1, to = dd * max(timespan0)/h + 1, by = dd)

## Construct using delay differential equation ---------------------------------

sim_original = mean_trajectory_SEIR_original(timespan = ext_tspan, theta = c(beta.param, delayparam1, delayparam2), 
                                             y_init = c(S_init, E_init, I_init, R_init))

idx = 80
sn = 200
S_origin = sim_original$St[subseq0]
E_origin = sim_original$Et[subseq0]
I_origin = sim_original$It[subseq0]
R_origin = sim_original$Rt[subseq0]
E_new_init = E_origin[idx+1]

f1t <- abs(diff(S_origin))
f2t <- f1t - diff(E_origin)
f1t.obs <- f1t[(idx+1):(sn)] # sn+1 -> NA
f2t.obs <- f2t[(idx+1):(sn)] # sn+1 -> NA
true.exp <- c(E_new_init, E_new_init + cumsum(f1t.obs - f2t.obs))
convention.exp <- c(f2t[idx], f2t.obs) * tauL


# 2. Estimate the parameters using the Hist-D method --------------------------
used_length <- 2*tauL
est_length <- length(idx:(sn - used_length))

noise_levels <- c(0, 0.1, 0.2, 0.3)

obs.data <- data.frame(
    date = as.Date("2020-01-01") + idx:sn, # assuming the start date is 2020-03-21
    obs = f2t[idx:sn]
)

n_iter <- 10 # number of iterations for each noise level
mape_histi_mat <- matrix(NA, nrow = length(noise_levels), ncol = n_iter)
mape_histd_mat <- matrix(NA, nrow = length(noise_levels), ncol = n_iter)
rmse_histi_mat <- matrix(NA, nrow = length(noise_levels), ncol = n_iter)
rmse_histd_mat <- matrix(NA, nrow = length(noise_levels), ncol = n_iter)
                         
for (j in 1:4) {
    noise_level <- noise_levels[j]
    
    # make container
    mape_histi <- c()
    mape_histd <- c()
    
    rmse_histi <- c()
    rmse_histd <- c()
    
    for (num in 1:n_iter) {
        set.seed(num)
        HistD_container <- c()
        HistI_container <- c()
        
        if (j == 1) {
            noise.data <- obs.data
        } else {
            noise.data <- data.frame(
                date = as.Date("2020-01-01") + idx:sn,
                obs = f2t[idx:sn] * exp(runif(length(idx:sn), 
                                              min = -noise_level,
                                              max = noise_level))
            )
        }
        
        for (i in 1:est_length) {
            obs_vec <- noise.data[i:(i + used_length - 1),]
            
            # Hist-D estimation
            HistD_est <- HistD_estimation(initial_date = obs.data$date[i],
                                          observed_data = obs_vec, 
                                          total.length = NULL, 
                                          delay_param = c(4.06*1.35,4.06*1.35^2),
                                          dist_type = 'gamma',
                                          mean_period = 4.06*1.35)
            HistD_container <- c(HistD_container, HistD_est$E0)
            
            # Hist-I estimation
            HistI_est <- noise.data$obs[i] * prod(delayparam1)
            HistI_container <- c(HistI_container, HistI_est)
        }
        
        n <- length(HistD_container)
        true <- true.exp[1:n]
        
        # Calculate RMSE and MAPE 
        rmse_histi <- c(rmse_histi, 
                        rmse(true, HistI_container))
        rmse_histd <- c(rmse_histd,
                        rmse(true, HistD_container))
        mape_histi <- c(mape_histi,
                        mape(true, HistI_container))
        mape_histd <- c(mape_histd,
                        mape(true, HistD_container))
        
    }
    
    rmse_histi_mat[j, ] <- rmse_histi
    rmse_histd_mat[j, ] <- rmse_histd
    mape_histi_mat[j, ] <- mape_histi
    mape_histd_mat[j, ] <- mape_histd
    
    
}

# 3. Save the results ---------------------------------------------------------

rmse_histi <- rowMeans(rmse_histi_mat)
rmse_histd <- rowMeans(rmse_histd_mat)
mape_histi <- rowMeans(mape_histi_mat)
mape_histd <- rowMeans(mape_histd_mat)

# 4. Plot the results ---------------------------------------------------------

plot_data_1 <- data.frame(
    noise_level = noise_levels,
    rmse_histi = rmse_histi,
    rmse_histd = rmse_histd
)

plot_data_2 <- data.frame(
    noise_level = noise_levels,
    mape_histi = mape_histi,
    mape_histd = mape_histd
)

# rmse plot --------------------------------------------------------------------
library(ggplot2)
p1 <- ggplot(plot_data_1, aes(x = noise_level)) +
    geom_line(aes(y = rmse_histi, color = "Hist-I"), size = 1) +
    geom_point(aes(y = rmse_histi, color = "Hist-I"), size = 3, shape = 17) +
    geom_line(aes(y = rmse_histd, color = "Hist-D"), size = 1) +
    geom_point(aes(y = rmse_histd, color = "Hist-D"), size = 3, shape = 15) +
    scale_color_manual(values = c("Hist-I" = "red", "Hist-D" = "green4"),
                       labels = c("Hist-I", "Hist-D")) +
    scale_x_continuous(breaks = c(0.00, 0.10, 0.20, 0.30),
                       labels = c("0.00", "0.100", "0.200", "0.300")) +
    labs(y = "RMSE", x = "") +
    theme_bw() +
    theme(legend.title = element_blank(),
          legend.position = c(0.2, 0.85),
          legend.background = element_rect(fill = "white", color = "black"),
          panel.grid.major = element_line(color = "gray90"),
          panel.grid.minor = element_line(color = "gray95")) +
    ylim(0, 15*1e+4)

# mape plot --------------------------------------------------------------------
p2 <- ggplot(plot_data_2, aes(x = noise_level)) +
    geom_line(aes(y = mape_histi, color = "Hist-I"), size = 1) +
    geom_point(aes(y = mape_histi, color = "Hist-I"), size = 3, shape = 17) +
    geom_line(aes(y = mape_histd, color = "Hist-D"), size = 1) +
    geom_point(aes(y = mape_histd, color = "Hist-D"), size = 3, shape = 15) +
    scale_color_manual(values = c("Hist-I" = "red", "Hist-D" = "green4")) +
    scale_x_continuous(breaks = c(0.00, 0.10, 0.20, 0.30),
                       labels = c("0.00", "0.100", "0.200", "0.300")) +
    labs(y = "MAPE (%)", x = expression("Noise Level (" * sigma * ")")) +
    theme_bw() +
    theme(legend.position = "none",
          panel.grid.major = element_line(color = "gray90"),
          panel.grid.minor = element_line(color = "gray95"),
          axis.title.y = element_text(color = "magenta")) +
    ylim(0, 30)

# print plot
print(p1)
print(p2)
