# Supplementary material for: A history-dependent approach for accurate initial condition estimation in epidemic models
Source: PLoS Comput Biol. 2025 Sep 5;21(9):e1013438. doi: 10.1371/journal.pcbi.1013438 (PMC12445537; doi:10.1371/journal.pcbi.1013438)
Supplement: S1 File — Computational package for Hist-D. (ZIP) [file pcbi.1013438.s001.zip › Reproduce_Results/SEIR_functions.R]

numer_int <- function(xspan, yval){
  # xspan has to be evenly spaced.
  if(length(xspan) == 1){ # 한 점에서의 적분값은 0이다.
    intval0 = 0
  }else{
    h = xspan[2] - xspan[1] 
    # if the number of data points is even then it uses the trapezoidal rule.
    if(length(xspan)%%2 == 0){ # 두 점이 존재하는 경우 
      intval0 = 0
      for(jj in 2:length(xspan)){
        intval0 = intval0 + (xspan[jj] - xspan[jj-1]) * (yval[jj]+yval[jj-1])/2
      } # 사다리꼴 공식에 의한 적분 계산 
    }else{ # if the number of data points is odd then it uses Simpson's rule.
      intval0 = 0
      for(jj in seq(from=2,by=2,to=length(xspan))){
        intval0 = intval0 + h * (yval[jj-1] + 4*yval[jj] + yval[jj+1])/3
      } # 심슨 규칙에 의한 적분 계산 
    }
  }
  return(intval0)
}  

conv_two_gamma <- function(tmax, alpha1, beta1, alpha2, beta2){
  if(tmax == 0){
    conv_val = 0
    return(conv_val)
  }else{
    xspan = seq(from = 0, to = tmax, by = tmax/1000) # times
    conv_val = numer_int(xspan, dgamma(xspan, shape = alpha1, scale = beta1) * dgamma(max(xspan) - xspan, shape = alpha2, scale = beta2))
  } # conv_val은 두 감마분포의 합성곱 -> 스칼라 반환 
  h = xspan[2] - xspan[1] # time간의 차
  if (alpha1 != 1 & alpha2 != 1){ # numerical 오류 방지를 위한 코드 
    dd = ceiling(5*h / min((alpha1-1)*beta1, (alpha2-1)*beta2))
  }else if(alpha1 != 1){
    dd = ceiling(5*h / min((alpha1-1)*beta1, beta2))
  }else if(alpha2 != 1){
    dd = ceiling(5*h / min(beta1, (alpha2-1)*beta2))
  }else{
    dd = ceiling(5*h / min(beta1, beta2))
  }

  if(tmax / 1000 > h/dd){
    warnings("The density function of the gamma delay might be too steep for convolution!")  
  }
  
  return(conv_val)
}

tilde <- function(xspan, alpha1, beta1){
  # gamma <- dgamma(xspan, shape = alpha1 , scale = beta1)
  # L <- length(gamma)
  # minuscdf <- rep(0,L)
  # for (i in 1:L){
  #   minuscdf[i] <- numer_int(xspan[i:L],gamma[i:L])
  # }
  # return((1/(alpha1 * beta1)) * minuscdf)
  # 각 time까지 확진이 될 확률 
  gamma <- pgamma(xspan, shape = alpha1, scale = beta1) # cumulative values
  
  return((1/(alpha1 * beta1))*(1 - gamma)) # prob of Not included in infected 
} # xspan까지 감염되지 않고 그 이후에 감염 혹은 회복되는 확률

conv_tilde_gamma <- function(tmax, alpha1, beta1, alpha2, beta2){
  if(tmax == 0){
    conv_val = 0
    return(conv_val)
  }else{
    xspan = seq(from = 0, to = tmax, by = tmax/1000)
    conv_val = numer_int(xspan, tilde(xspan, alpha1, beta1) * dgamma(max(xspan) - xspan, shape = alpha2, scale = beta2)) # tilde함수와 g1(Z-x)함수의 합성곱 
  } # 시간에 따라 남아있을 확률 * infectious period
  h = xspan[2] - xspan[1]
  if (alpha1 != 1 & alpha2 != 1){ # 수치적 오류 방지 
    dd = ceiling(5*h / min((alpha1-1)*beta1, (alpha2-1)*beta2))
  }else if(alpha1 != 1){
    dd = ceiling(5*h / min((alpha1-1)*beta1, beta2))
  }else if(alpha2 != 1){
    dd = ceiling(5*h / min(beta1, (alpha2-1)*beta2))
  }else{
    dd = ceiling(5*h / min(beta1, beta2))
  }
  
  if(tmax / 1000 > h/dd){
    warnings("The density function of the gamma delay might be too steep for convolution!")  
  }
  
  return(conv_val)
}

# convolution of exp and gamma distributions
conv_exp_gamma <- function(tmax, alpha1, beta1, alpha2, beta2){
  if(tmax == 0){
    conv_val = 0
    return(conv_val)
  }else{
    xspan = seq(from = 0, to = tmax, by = tmax/1000)
    conv_val = numer_int(xspan, (1/beta1)*exp(-xspan * beta1) * dgamma(max(xspan) - xspan, shape = alpha2, scale = beta2))
  }
  h = xspan[2] - xspan[1]
  if (alpha1 != 1 & alpha2 != 1){
    dd = ceiling(5*h / min((alpha1-1)*beta1, (alpha2-1)*beta2))
  }else if(alpha1 != 1){
    dd = ceiling(5*h / min((alpha1-1)*beta1, beta2))
  }else if(alpha2 != 1){
    dd = ceiling(5*h / min(beta1, (alpha2-1)*beta2))
  }else{
    dd = ceiling(5*h / min(beta1, beta2))
  }
  
  if(tmax / 1000 > h/dd){
    warnings("The density function of the gamma delay might be too steep for convolution!")  
  }
  
  return(conv_val)
}

diff_midpoint_extension <- function(x, t_interv){ # 변화율 계산 
  # x must be an evenly-spaced time series data.
  if(length(x) == 1){
    return(0) # if odds, return 0
  }else if(length(x) == 2){
    return(rep(diff(x), 2)) # 각 x간의 차이를 2번 반복한 벡터 
  }else{
    diff_x = diff(x)/t_interv # length(x)-1 의 길이를 가진다.
    dL = length(diff_x) # 길이 구간 
    deriv_x = rep(NA, length(x))
    deriv_x[2:dL] = (diff_x[1:(dL-1)] + diff_x[2:dL])/2 # 중앙 차분값  
    deriv_x[1] = 2*diff_x[1] - deriv_x[2] # initial value = 2*diff_x[1] - 연속 두 시점 평균
    deriv_x[dL+1] = 2*diff_x[dL] - deriv_x[dL] # DL value = 2*diff_x[dL] - dL-1과 dL 평균 
    return(deriv_x)
  }
}

mean_trajectory_SEIR_tilde <- function(timespan, theta, y_init){
  beta.param = theta[1]
  alpha1 = theta[2]
  beta1 = theta[3]
  alpha2 = theta[4]
  beta2 = theta[5] # intial values of parameters
  
  Ntot = sum(y_init) # total counts 
  
  h = timespan[2] - timespan[1]
  xspan = timespan
  St = rep(NA, length(xspan)) # change values of S each time
  Et = rep(NA, length(xspan)) # change values of E each time
  It = rep(NA, length(xspan)) # change values of I each time
  Rt = rep(NA, length(xspan)) # change values of R each time
  conv_val = rep(NA, length(xspan))
  conv_val_tilde = rep(NA, length(xspan))
  
  # hs = rep(NA, length(xspan))
  # hs_tilde = rep(NA, length(xspan))
  St[1] = y_init[1]
  Et[1] = y_init[2]
  It[1] = y_init[3]
  Rt[1] = y_init[4]
  
  for(ii in 1:length(xspan)){
    conv_val[ii] = conv_two_gamma(tmax = xspan[ii], alpha1, beta1, alpha2, beta2)
  } # calculate (g1*g2)(t-u)
  
  for (ii in 1:length(xspan)){
    conv_val_tilde[ii] = conv_tilde_gamma(tmax = xspan[ii], alpha1, beta1, alpha2, beta2)
  } # calculate(g1_tilde * g2)(t-u)
  
  for(ii in 1:(length(xspan)-1)){
    
    term1 = beta.param * St[ii] * It[ii] / Ntot # 접촉한 사람의 수 
    S_increm = - term1 # 접촉한 사람의 수만큼 감소 
    
    # term2 = numer_int(xspan[1:ii], beta.param * St[1:ii] * It[1:ii] / Ntot * dgamma(max(xspan[1:ii]) - xspan[1:ii], shape = alpha1, scale = beta1)) + Et[1] * dgamma(xspan[ii], shape = alpha1, scale = beta1)
    # term2 = beta.param * St[1] * It[1] / Ntot * pgamma(xspan[ii], shape = alpha1, scale = beta1) + 
    #   numer_int(xspan[1:ii], beta.param * diff_midpoint_extension(St[1:ii] * It[1:ii], xspan[2]-xspan[1]) / Ntot * pgamma(max(xspan[1:ii]) - xspan[1:ii], shape = alpha1, scale = beta1)) + 
    #   Et[1] * dgamma(xspan[ii], shape = alpha1, scale = beta1)
    term2 = beta.param * St[1] * It[1] / Ntot * pgamma(xspan[ii], shape = alpha1, scale = beta1) + # xspan 시간동안 감염된 사람의 수 
      numer_int(xspan[1:ii], beta.param * diff_midpoint_extension(St[1:ii] * It[1:ii], xspan[2]-xspan[1]) / Ntot * pgamma(max(xspan[1:ii]) - xspan[1:ii], shape = alpha1, scale = beta1)) + # 적분값, diff_mid_ex(접촉사람의 수, xspan기간동안)
      Et[1] * tilde(xspan[ii],alpha1, beta1) # 초기 시점에 E구획에 남아있는 사람의 수 
    # term2 = numer_int(xspan[1:ii], beta.param * St[1:ii] * It[1:ii] / Ntot * dgamma(max(xspan[1:ii]) - xspan[1:ii], shape = alpha1, scale = beta1)) + Et[1] * tilde(xspan[ii], alpha1, beta1)
    E_increm = term1 - term2 # E의 변화율 (접촉한 사람의 수 - E->I의 사람의 수)
    term3 = numer_int(xspan[1:ii], beta.param * St[1:ii] * It[1:ii] / Ntot * conv_val[ii:1]) + 
      It[1] * tilde(xspan[ii],alpha2,beta2) + Et[1] * conv_val_tilde[ii]
    term3 = max(term3, 0) # adjusted to avoid negative values 
    I_increm = term2 - term3
    R_increm = term3
    
    St_tilde = St[ii] + h*S_increm
    Et_tilde = Et[ii] + h*E_increm
    It_tilde = It[ii] + h*I_increm
    Rt_tilde = Rt[ii] + h*R_increm
    
    term1_tilde = beta.param * St_tilde * It_tilde / Ntot
    S_increm_tilde = - term1_tilde # S 변화율 
    #term2_tilde = numer_int(xspan[1:(ii+1)], beta.param * c(St[1:ii], St_tilde) * c(It[1:ii], It_tilde) / Ntot * dgamma(max(xspan[1:(ii+1)]) - xspan[1:(ii+1)], shape = alpha1, scale = beta1)) + Et[1] * dgamma(xspan[ii+1], shape = alpha1, scale = beta1)
    # term2_tilde = numer_int(xspan[1:(ii+1)], beta.param * c(St[1:ii],St_tilde) * c(It[1:ii], It_tilde) / Ntot * dgamma(max(xspan[1:(ii+1)]) - xspan[1:(ii+1)], shape = alpha1, scale = beta1)) + Et[1] * tilde(xspan[ii+1], alpha1, beta1)
    term2_tilde = beta.param * St[1] * It[1] / Ntot * pgamma(xspan[ii+1], shape = alpha1, scale = beta1) + 
      numer_int(xspan[1:(ii+1)], beta.param * diff_midpoint_extension(c(St[1:ii], St_tilde) * c(It[1:ii], It_tilde), xspan[2] - xspan[1]) / Ntot * pgamma(max(xspan[1:(ii+1)]) - xspan[1:(ii+1)], shape = alpha1, scale = beta1)) + 
      Et[1] * tilde(xspan[ii+1], alpha1, beta1)
    E_increm_tilde = term1_tilde - term2_tilde
    term3_tilde = numer_int(xspan[1:(ii+1)], beta.param * c(St[1:ii], St_tilde) * c(It[1:ii], It_tilde) / Ntot * conv_val[(ii+1):1])  + 
      It[1] * tilde(xspan[ii+1], alpha2, beta2) + Et[1] * conv_val_tilde[ii+1]
    I_increm_tilde = term2_tilde - term3_tilde
    term3_tilde = max(term3_tilde, 0) # adjusted to avoid negative values 
    R_increm_tilde = term3_tilde
    
    St[ii+1] = St[ii] + h/2 * (S_increm + S_increm_tilde) # 연속된 시점의 변화율 합 
    Et[ii+1] = Et[ii] + h/2 * (E_increm + E_increm_tilde)
    It[ii+1] = It[ii] + h/2 * (I_increm + I_increm_tilde)
    Rt[ii+1] = Rt[ii] + h/2 * (R_increm + R_increm_tilde)
    
  }
  return(list("St" = St, "Et" = Et, "It" = It, "Rt" = Rt))
}

mean_trajectory_SEIR_original <- function(timespan, theta, y_init){
  beta.param = theta[1]
  alpha1 = theta[2]
  beta1 = theta[3]
  alpha2 = theta[4]
  beta2 = theta[5]
  
  Ntot = sum(y_init)
  
  h = timespan[2] - timespan[1]
  xspan = timespan
  St = rep(NA, length(xspan))
  Et = rep(NA, length(xspan))
  It = rep(NA, length(xspan))
  Rt = rep(NA, length(xspan))
  conv_val = rep(NA, length(xspan))
  conv_val_tilde = rep(NA, length(xspan))
  
  # hs = rep(NA, length(xspan))
  # hs_tilde = rep(NA, length(xspan))
  St[1] = y_init[1]
  Et[1] = y_init[2]
  It[1] = y_init[3]
  Rt[1] = y_init[4]
  
  for(ii in 1:length(xspan)){
    conv_val[ii] = conv_two_gamma(tmax = xspan[ii], alpha1, beta1, alpha2, beta2)
  }
  
  for(ii in 1:(length(xspan)-1)){
    
    term1 = beta.param * St[ii] * It[ii] / Ntot
    S_increm = - term1
    # term2 = numer_int(xspan[1:ii], beta.param * St[1:ii] * It[1:ii] / Ntot * dgamma(max(xspan[1:ii]) - xspan[1:ii], shape = alpha1, scale = beta1)) + Et[1] * dgamma(xspan[ii], shape = alpha1, scale = beta1)
    term2 = beta.param * St[1] * It[1] / Ntot * pgamma(xspan[ii], shape = alpha1, scale = beta1) +
      numer_int(xspan[1:ii], beta.param * diff_midpoint_extension(St[1:ii] * It[1:ii], xspan[2]-xspan[1]) / Ntot * pgamma(max(xspan[1:ii]) - xspan[1:ii], shape = alpha1, scale = beta1)) +
      Et[1] * dgamma(xspan[ii], shape = alpha1, scale = beta1)
    # term2 = numer_int(xspan[1:ii], beta.param * St[1:ii] * It[1:ii] / Ntot * dgamma(max(xspan[1:ii]) - xspan[1:ii], shape = alpha1, scale = beta1)) + Et[1] * dgamma(xspan[ii], alpha1, beta1)
    E_increm = term1 - term2
    term3 = numer_int(xspan[1:ii], beta.param * St[1:ii] * It[1:ii] / Ntot * conv_val[ii:1]) + 
      It[1] * dgamma(xspan[ii],shape = alpha2, scale = beta2) + Et[1] * conv_val[ii]
    term3 = max(term3, 0) # adjusted to avoid negative values 
    I_increm = term2 - term3
    R_increm = term3
    
    St_tilde = St[ii] + h*S_increm
    Et_tilde = Et[ii] + h*E_increm
    It_tilde = It[ii] + h*I_increm
    Rt_tilde = Rt[ii] + h*R_increm
    
    term1_tilde = beta.param * St_tilde * It_tilde / Ntot
    S_increm_tilde = - term1_tilde
    #term2_tilde = numer_int(xspan[1:(ii+1)], beta.param * c(St[1:ii], St_tilde) * c(It[1:ii], It_tilde) / Ntot * dgamma(max(xspan[1:(ii+1)]) - xspan[1:(ii+1)], shape = alpha1, scale = beta1)) + Et[1] * dgamma(xspan[ii+1], shape = alpha1, scale = beta1)
    # term2_tilde = numer_int(xspan[1:(ii+1)], beta.param * c(St[1:ii],St_tilde) * c(It[1:ii], It_tilde) / Ntot * dgamma(max(xspan[1:(ii+1)]) - xspan[1:(ii+1)], shape = alpha1, scale = beta1)) + Et[1] * dgamma(xspan[ii+1], alpha1, beta1)
    term2_tilde = beta.param * St[1] * It[1] / Ntot * pgamma(xspan[ii+1], shape = alpha1, scale = beta1) + 
      numer_int(xspan[1:(ii+1)], beta.param * diff_midpoint_extension(c(St[1:ii], St_tilde) * c(It[1:ii], It_tilde), xspan[2] - xspan[1]) / Ntot * pgamma(max(xspan[1:(ii+1)]) - xspan[1:(ii+1)], shape = alpha1, scale = beta1)) + 
      Et[1] * dgamma(xspan[ii+1], shape = alpha1, scale = beta1)
    E_increm_tilde = term1_tilde - term2_tilde
    term3_tilde = numer_int(xspan[1:(ii+1)], beta.param * c(St[1:ii], St_tilde) * c(It[1:ii], It_tilde) / Ntot * conv_val[(ii+1):1])  + 
      It[1] * dgamma(xspan[ii+1], shape = alpha2, scale = beta2) + Et[1] * conv_val[ii+1]
    I_increm_tilde = term2_tilde - term3_tilde
    term3_tilde = max(term3_tilde, 0) # adjusted to avoid negative values 
    R_increm_tilde = term3_tilde
    
    St[ii+1] = St[ii] + h/2 * (S_increm + S_increm_tilde)
    Et[ii+1] = Et[ii] + h/2 * (E_increm + E_increm_tilde)
    It[ii+1] = It[ii] + h/2 * (I_increm + I_increm_tilde)
    Rt[ii+1] = Rt[ii] + h/2 * (R_increm + R_increm_tilde)
    
  }
  return(list("St" = St, "Et" = Et, "It" = It, "Rt" = Rt))
}


mean_trajectory_SEIR_exponential <- function(timespan, theta, y_init){
  beta.param = theta[1]
  alpha1 = theta[2]
  beta1 = theta[3]
  alpha2 = theta[4]
  beta2 = theta[5]
  
  Ntot = sum(y_init)
  
  h = timespan[2] - timespan[1]
  xspan = timespan
  St = rep(NA, length(xspan))
  Et = rep(NA, length(xspan))
  It = rep(NA, length(xspan))
  Rt = rep(NA, length(xspan))
  conv_val = rep(NA, length(xspan))
  conv_val_exp = rep(NA, length(xspan))
  
  # hs = rep(NA, length(xspan))
  # hs_tilde = rep(NA, length(xspan))
  St[1] = y_init[1]
  Et[1] = y_init[2]
  It[1] = y_init[3]
  Rt[1] = y_init[4]
  
  for(ii in 1:length(xspan)){
    conv_val[ii] = conv_two_gamma(tmax = xspan[ii], alpha1, beta1, alpha2, beta2)
  }
  
  for (ii in 1:length(xspan)){
    conv_val_exp[ii] = conv_exp_gamma(tmax = xspan[ii], alpha1, beta1, alpha2, beta2)
  }
  
  for(ii in 1:(length(xspan)-1)){
    
    term1 = beta.param * St[ii] * It[ii] / Ntot
    S_increm = - term1
    # term2 = numer_int(xspan[1:ii], beta.param * St[1:ii] * It[1:ii] / Ntot * dgamma(max(xspan[1:ii]) - xspan[1:ii], shape = alpha1, scale = beta1)) + Et[1] * dgamma(xspan[ii], shape = alpha1, scale = beta1)
    term2 = beta.param * St[1] * It[1] / Ntot * pgamma(xspan[ii], shape = alpha1, scale = beta1) +
      numer_int(xspan[1:ii], beta.param * diff_midpoint_extension(St[1:ii] * It[1:ii], xspan[2]-xspan[1]) / Ntot * pgamma(max(xspan[1:ii]) - xspan[1:ii], shape = alpha1, scale = beta1)) +
      Et[1] * (1/beta1) * exp(-xspan[ii]/beta1)
    # term2 = numer_int(xspan[1:ii], beta.param * St[1:ii] * It[1:ii] / Ntot * dgamma(max(xspan[1:ii]) - xspan[1:ii], shape = alpha1, scale = beta1)) + Et[1] * (1/beta1) * exp(-xspan[ii]/beta1)
    E_increm = term1 - term2
    term3 = numer_int(xspan[1:ii], beta.param * St[1:ii] * It[1:ii] / Ntot * conv_val[ii:1]) + 
      It[1] *(1/beta2) *exp(-xspan[ii]/beta2) + Et[1] * conv_val_exp[ii]
    term3 = max(term3, 0) # adjusted to avoid negative values 
    I_increm = term2 - term3
    R_increm = term3
    
    St_tilde = St[ii] + h*S_increm
    Et_tilde = Et[ii] + h*E_increm
    It_tilde = It[ii] + h*I_increm
    Rt_tilde = Rt[ii] + h*R_increm
    
    term1_tilde = beta.param * St_tilde * It_tilde / Ntot
    S_increm_tilde = - term1_tilde
    #term2_tilde = numer_int(xspan[1:(ii+1)], beta.param * c(St[1:ii], St_tilde) * c(It[1:ii], It_tilde) / Ntot * dgamma(max(xspan[1:(ii+1)]) - xspan[1:(ii+1)], shape = alpha1, scale = beta1)) + Et[1] * dgamma(xspan[ii+1], shape = alpha1, scale = beta1)
    # term2_tilde = numer_int(xspan[1:(ii+1)], beta.param * c(St[1:ii],St_tilde) * c(It[1:ii], It_tilde) / Ntot * dgamma(max(xspan[1:(ii+1)]) - xspan[1:(ii+1)], shape = alpha1, scale = beta1)) + Et[1] * (1/beta1) *exp(-xspan[ii+1]/beta1)
    term2_tilde = beta.param * St[1] * It[1] / Ntot * pgamma(xspan[ii+1], shape = alpha1, scale = beta1) + 
      numer_int(xspan[1:(ii+1)], beta.param * diff_midpoint_extension(c(St[1:ii], St_tilde) * c(It[1:ii], It_tilde), xspan[2] - xspan[1]) / Ntot * pgamma(max(xspan[1:(ii+1)]) - xspan[1:(ii+1)], shape = alpha1, scale = beta1)) + 
      Et[1] * (1/beta1) * exp(-xspan[ii+1]/beta1)
    E_increm_tilde = term1_tilde - term2_tilde
    term3_tilde = numer_int(xspan[1:(ii+1)], beta.param * c(St[1:ii], St_tilde) * c(It[1:ii], It_tilde) / Ntot * conv_val[(ii+1):1])  + 
      It[1] *(1/beta2)*exp(-xspan[ii+1]/beta2) + Et[1] * conv_val_exp[ii+1]
    I_increm_tilde = term2_tilde - term3_tilde
    term3_tilde = max(term3_tilde, 0) # adjusted to avoid negative values 
    R_increm_tilde = term3_tilde
    
    St[ii+1] = St[ii] + h/2 * (S_increm + S_increm_tilde)
    Et[ii+1] = Et[ii] + h/2 * (E_increm + E_increm_tilde)
    It[ii+1] = It[ii] + h/2 * (I_increm + I_increm_tilde)
    Rt[ii+1] = Rt[ii] + h/2 * (R_increm + R_increm_tilde)
    
  }
  return(list("St" = St, "Et" = Et, "It" = It, "Rt" = Rt))
}

beta_change_simulation <- function(rep_time, rep_length) {
  S_save <- rep(NA, rep_time * rep_length)
  E_save <- rep(NA, rep_time * rep_length)
  I_save <- rep(NA, rep_time * rep_length)
  R_save <- rep(NA, rep_time * rep_length)
  beta_save <- rep(NA, rep_time)
  
  L = rep_length
  timespan0 = 0:L
  dd = 20
  beta.param = runif(1, min = 0.3, max = 0.7)
  
  E_init = 0
  I_init = 1
  R_init = 0
  S_init = 9558153 - E_init - I_init - R_init
  
  h = timespan0[2] - timespan0[1]
  ext_tspan = seq(from = 0, to = max(timespan0), by = h/dd) # finer timespan
  subseq0 = seq(from = 1, to = dd * max(timespan0)/h + 1, by = dd)
  
  sim_original = mean_trajectory_SEIR_original(timespan = ext_tspan, theta = c(beta.param, delayparam1, delayparam2), 
                                               y_init = c(S_init, E_init, I_init, R_init))
  S_origin = sim_original$St[subseq0][2:(rep_length+1)]
  E_origin = sim_original$Et[subseq0][2:(rep_length+1)]
  I_origin = sim_original$It[subseq0][2:(rep_length+1)]
  R_origin = sim_original$Rt[subseq0][2:(rep_length+1)]
  
  for (i in 1:rep_time) {
    S_save[((i-1)*rep_length + 1):((i)*rep_length)] <- S_origin
    E_save[((i-1)*rep_length + 1):((i)*rep_length)] <- E_origin
    I_save[((i-1)*rep_length + 1):((i)*rep_length)] <- I_origin
    R_save[((i-1)*rep_length + 1):((i)*rep_length)] <- R_origin
    beta_save[i] <- beta.param
    
    S_init <- S_save[rep_length * i]
    E_init <- E_save[rep_length * i]
    I_init <- I_save[rep_length * i]
    R_init <- R_save[rep_length * i]
    beta.param <- runif(1, min = 0.3, max = 0.7)
    
    h = timespan0[2] - timespan0[1]
    ext_tspan = seq(from = 0, to = max(timespan0), by = h/dd) # finer timespan
    subseq0 = seq(from = 1, to = dd * max(timespan0)/h + 1, by = dd)
    
    sim_original = mean_trajectory_SEIR_original(timespan = ext_tspan, theta = c(beta.param, delayparam1, delayparam2                                                  ), y_init = c(S_init, E_init, I_init, R_init))
    S_origin = sim_original$St[subseq0][2:(rep_length+1)]
    E_origin = sim_original$Et[subseq0][2:(rep_length+1)]
    I_origin = sim_original$It[subseq0][2:(rep_length+1)]
    R_origin = sim_original$Rt[subseq0][2:(rep_length+1)]
    
  }
  container <- list(S = S_save,
                    E = E_save,
                    I = I_save,
                    R = R_save,
                    beta = beta_save)
  return(container)
}


mean_trajectory_SEIR_original_beta_change <- function(timespan, beta.vec, theta, y_init){
  beta.param = beta.vec #beta.vec
  alpha1 = theta[1]
  beta1 = theta[2]
  alpha2 = theta[3]
  beta2 = theta[4]
  
  Ntot = sum(y_init)
  
  h = timespan[2] - timespan[1]
  xspan = timespan
  St = rep(NA, length(xspan))
  Et = rep(NA, length(xspan))
  It = rep(NA, length(xspan))
  Rt = rep(NA, length(xspan))
  conv_val = rep(NA, length(xspan))
  conv_val_tilde = rep(NA, length(xspan))
  
  # hs = rep(NA, length(xspan))
  # hs_tilde = rep(NA, length(xspan))
  St[1] = y_init[1]
  Et[1] = y_init[2]
  It[1] = y_init[3]
  Rt[1] = y_init[4]
  
  for(ii in 1:length(xspan)){
    conv_val[ii] = conv_two_gamma(tmax = xspan[ii], alpha1, beta1, alpha2, beta2)
  }
  
  for(ii in 1:(length(xspan)-1)){
    
    term1 = beta.param[ii] * St[ii] * It[ii] / Ntot
    S_increm = - term1
    # term2 = numer_int(xspan[1:ii], beta.param * St[1:ii] * It[1:ii] / Ntot * dgamma(max(xspan[1:ii]) - xspan[1:ii], shape = alpha1, scale = beta1)) + Et[1] * dgamma(xspan[ii], shape = alpha1, scale = beta1)
    term2 = beta.param[ii] * St[1] * It[1] / Ntot * pgamma(xspan[ii], shape = alpha1, scale = beta1) +
      numer_int(xspan[1:ii], diff_midpoint_extension(beta.param[1:ii] * St[1:ii] * It[1:ii], xspan[2]-xspan[1]) / Ntot * pgamma(max(xspan[1:ii]) - xspan[1:ii], shape = alpha1, scale = beta1)) +
      Et[1] * dgamma(xspan[ii], shape = alpha1, scale = beta1)
    # term2 = numer_int(xspan[1:ii], beta.param * St[1:ii] * It[1:ii] / Ntot * dgamma(max(xspan[1:ii]) - xspan[1:ii], shape = alpha1, scale = beta1)) + Et[1] * dgamma(xspan[ii], alpha1, beta1)
    E_increm = term1 - term2
    term3 = numer_int(xspan[1:ii], beta.param[1:ii] * St[1:ii] * It[1:ii] / Ntot * conv_val[ii:1]) + 
      It[1] * dgamma(xspan[ii],shape = alpha2, scale = beta2) + Et[1] * conv_val[ii]
    term3 = max(term3, 0) # adjusted to avoid negative values 
    I_increm = term2 - term3
    R_increm = term3
    
    St_tilde = St[ii] + h*S_increm
    Et_tilde = Et[ii] + h*E_increm
    It_tilde = It[ii] + h*I_increm
    Rt_tilde = Rt[ii] + h*R_increm
    
    term1_tilde = beta.param[ii+1] * St_tilde * It_tilde / Ntot
    S_increm_tilde = - term1_tilde
    #term2_tilde = numer_int(xspan[1:(ii+1)], beta.param * c(St[1:ii], St_tilde) * c(It[1:ii], It_tilde) / Ntot * dgamma(max(xspan[1:(ii+1)]) - xspan[1:(ii+1)], shape = alpha1, scale = beta1)) + Et[1] * dgamma(xspan[ii+1], shape = alpha1, scale = beta1)
    # term2_tilde = numer_int(xspan[1:(ii+1)], beta.param * c(St[1:ii],St_tilde) * c(It[1:ii], It_tilde) / Ntot * dgamma(max(xspan[1:(ii+1)]) - xspan[1:(ii+1)], shape = alpha1, scale = beta1)) + Et[1] * dgamma(xspan[ii+1], alpha1, beta1)
    term2_tilde = beta.param[ii] * St[1] * It[1] / Ntot * pgamma(xspan[ii+1], shape = alpha1, scale = beta1) + 
      numer_int(xspan[1:(ii+1)], diff_midpoint_extension(beta.param[1:(ii+1)] * c(St[1:ii], St_tilde) * c(It[1:ii], It_tilde), xspan[2] - xspan[1]) / Ntot * pgamma(max(xspan[1:(ii+1)]) - xspan[1:(ii+1)], shape = alpha1, scale = beta1)) + 
      Et[1] * dgamma(xspan[ii+1], shape = alpha1, scale = beta1)
    E_increm_tilde = term1_tilde - term2_tilde
    term3_tilde = numer_int(xspan[1:(ii+1)], beta.param[1:(ii+1)] * c(St[1:ii], St_tilde) * c(It[1:ii], It_tilde) / Ntot * conv_val[(ii+1):1])  + 
      It[1] * dgamma(xspan[ii+1], shape = alpha2, scale = beta2) + Et[1] * conv_val[ii+1]
    I_increm_tilde = term2_tilde - term3_tilde
    term3_tilde = max(term3_tilde, 0) # adjusted to avoid negative values 
    R_increm_tilde = term3_tilde
    
    St[ii+1] = St[ii] + h/2 * (S_increm + S_increm_tilde)
    Et[ii+1] = Et[ii] + h/2 * (E_increm + E_increm_tilde)
    It[ii+1] = It[ii] + h/2 * (I_increm + I_increm_tilde)
    Rt[ii+1] = Rt[ii] + h/2 * (R_increm + R_increm_tilde)
    
  }
  return(list("St" = St, "Et" = Et, "It" = It, "Rt" = Rt))
}


ode_trajectory_SEIR_original_beta_change <- function(timespan, beta.vec, theta, y_init){
  beta.param = beta.vec #beta.vec
  alpha1 = theta[1]
  beta1 = theta[2]
  alpha2 = theta[3]
  beta2 = theta[4]
  
  Ntot = sum(y_init)
  
  h = timespan[2] - timespan[1]
  xspan = timespan
  St = rep(NA, length(xspan))
  Et = rep(NA, length(xspan))
  It = rep(NA, length(xspan))
  Rt = rep(NA, length(xspan))
  conv_val = rep(NA, length(xspan))
  conv_val_tilde = rep(NA, length(xspan))
  
  # hs = rep(NA, length(xspan))
  # hs_tilde = rep(NA, length(xspan))
  St[1] = y_init[1]
  Et[1] = y_init[2]
  It[1] = y_init[3]
  Rt[1] = y_init[4]
  
  for(ii in 1:length(xspan)){
    conv_val[ii] = conv_two_gamma(tmax = xspan[ii], alpha1, beta1, alpha2, beta2)
  }
  
  for(ii in 1:(length(xspan)-1)){
    
    term1 = beta.param[ii] * St[ii] * It[ii] / Ntot
    S_increm = - term1
    # term2 = numer_int(xspan[1:ii], beta.param * St[1:ii] * It[1:ii] / Ntot * dgamma(max(xspan[1:ii]) - xspan[1:ii], shape = alpha1, scale = beta1)) + Et[1] * dgamma(xspan[ii], shape = alpha1, scale = beta1)
    term2 = (1/beta1) * Et[ii]
    # term2 = numer_int(xspan[1:ii], beta.param * St[1:ii] * It[1:ii] / Ntot * dgamma(max(xspan[1:ii]) - xspan[1:ii], shape = alpha1, scale = beta1)) + Et[1] * dgamma(xspan[ii], alpha1, beta1)
    E_increm = term1 - term2
    term3 = (1/beta2) * It[ii]
    term3 = max(term3, 0) # adjusted to avoid negative values 
    I_increm = term2 - term3
    R_increm = term3
    
    St_tilde = St[ii] + h*S_increm
    Et_tilde = Et[ii] + h*E_increm
    It_tilde = It[ii] + h*I_increm
    Rt_tilde = Rt[ii] + h*R_increm
    
    term1_tilde = beta.param[ii+1] * St_tilde * It_tilde / Ntot
    S_increm_tilde = - term1_tilde
    #term2_tilde = numer_int(xspan[1:(ii+1)], beta.param * c(St[1:ii], St_tilde) * c(It[1:ii], It_tilde) / Ntot * dgamma(max(xspan[1:(ii+1)]) - xspan[1:(ii+1)], shape = alpha1, scale = beta1)) + Et[1] * dgamma(xspan[ii+1], shape = alpha1, scale = beta1)
    # term2_tilde = numer_int(xspan[1:(ii+1)], beta.param * c(St[1:ii],St_tilde) * c(It[1:ii], It_tilde) / Ntot * dgamma(max(xspan[1:(ii+1)]) - xspan[1:(ii+1)], shape = alpha1, scale = beta1)) + Et[1] * dgamma(xspan[ii+1], alpha1, beta1)
    term2_tilde = (1/beta1) * Et_tilde
    E_increm_tilde = term1_tilde - term2_tilde
    term3_tilde = (1/beta2) * It_tilde
    I_increm_tilde = term2_tilde - term3_tilde
    term3_tilde = max(term3_tilde, 0) # adjusted to avoid negative values 
    R_increm_tilde = term3_tilde
    
    St[ii+1] = St[ii] + h/2 * (S_increm + S_increm_tilde)
    Et[ii+1] = Et[ii] + h/2 * (E_increm + E_increm_tilde)
    It[ii+1] = It[ii] + h/2 * (I_increm + I_increm_tilde)
    Rt[ii+1] = Rt[ii] + h/2 * (R_increm + R_increm_tilde)
    
  }
  return(list("St" = St, "Et" = Et, "It" = It, "Rt" = Rt))
}
