# Supplementary material for: A history-dependent approach for accurate initial condition estimation in epidemic models
Source: PLoS Comput Biol. 2025 Sep 5;21(9):e1013438. doi: 10.1371/journal.pcbi.1013438 (PMC12445537; doi:10.1371/journal.pcbi.1013438)
Supplement: S1 File — Computational package for Hist-D. (ZIP) [file pcbi.1013438.s001.zip › Reproduce_Results/Figure3_fg.R]

source('./Reproduce_source.r')


# 1. Construct the simulation data --------------------------------------------

L = 200 # total length
timespan0 = 0:L
dd = 20
beta.param = 0.4 # true beta
delayparam1 <- c(4.06, 1.35) # latent period
delayparam2 <- c(30, 0.2) # infectious period
tauL = round(prod(delayparam1))

E_init = 0
I_init = 1
R_init = 0
S_init = 9558153 - E_init - I_init - R_init

h = timespan0[2] - timespan0[1]
ext_tspan = seq(from = 0, to = max(timespan0), by = h/dd) # finer timespan
subseq0 = seq(from = 1, to = dd * max(timespan0)/h + 1, by = dd)

## Construct using delay differential equation ---------------------------------

sim_original = mean_trajectory_SEIR_original(timespan = ext_tspan, theta = c(beta.param, delayparam1, delayparam2), 
                                             y_init = c(S_init, E_init, I_init, R_init))

idx = 80
sn = 200
S_origin = sim_original$St[subseq0]
E_origin = sim_original$Et[subseq0]
I_origin = sim_original$It[subseq0]
R_origin = sim_original$Rt[subseq0]
E_new_init = E_origin[idx+1]

f1t <- abs(diff(S_origin))
f2t <- f1t - diff(E_origin)
f1t.obs <- f1t[(idx+1):(sn)] # sn+1 -> NA
f2t.obs <- f2t[(idx+1):(sn)] # sn+1 -> NA
true.exp <- c(E_new_init, E_new_init + cumsum(f1t.obs - f2t.obs))
convention.exp <- c(f2t[idx], f2t.obs) * tauL


# 2. Estimate the parameters using the Hist-D method --------------------------
set.seed(1234) # for reproducibility
m.noise <- exp(runif(length(idx:sn), min = -0.1, max = 0.1))

obs.data <- data.frame(
    date = as.Date("2020-01-01") + idx:sn, # assuming the start date is 2020-03-21
    obs = f2t[idx:sn]
)

noise.data <- data.frame(
    date = as.Date("2020-01-01") + idx:sn, # assuming the start date is 2020-03-21
    obs = f2t[idx:sn] * m.noise
)

HistD_container <- c()
HistI_container <- c()
HistMI_container <- c()

used_length <- 2*tauL
est_length <- length(idx:(sn - used_length))

# Noise simulation
for (i in 1:est_length) {
    obs_vec <- noise.data[i:(i + used_length - 1),]
    
    # Hist-D estimation
    HistD_est <- HistD_estimation(initial_date = obs.data$date[i],
                                  observed_data = obs_vec, 
                                  total.length = NULL, 
                                  delay_param = c(4.06*1.35,4.06*1.35^2),
                                  dist_type = 'gamma',
                                  mean_period = 4.06*1.35)
    HistD_container <- c(HistD_container, HistD_est$E0)
    
    # Hist-I estimation
    HistI_est <- noise.data$obs[i] * prod(delayparam1)
    HistI_container <- c(HistI_container, HistI_est)
    
    # Modified Hist-I estimation
    HistMI_est <- sum(noise.data$obs[i:(i+tauL-1)])
    HistMI_container <- c(HistMI_container, HistMI_est)
}

HistD_container.non <- c()
HistI_container.non <- c()
HistMI_container.non <- c()

used_length <- 2*tauL
est_length <- length(idx:(sn - used_length))

# Original data simulation
for (i in 1:est_length) {
    obs_vec <- obs.data[i:(i + used_length - 1),]
    
    # Hist-D estimation
    HistD_est <- HistD_estimation(initial_date = obs.data$date[i],
                                  observed_data = obs_vec, 
                                  total.length = NULL, 
                                  delay_param = c(4.06*1.35,4.06*1.35^2),
                                  dist_type = 'gamma',
                                  mean_period = 4.06*1.35)
    HistD_container.non <- c(HistD_container.non, HistD_est$E0)
    
    # Hist-I estimation
    HistI_est <- obs.data$obs[i] * prod(delayparam1)
    HistI_container.non <- c(HistI_container.non, HistI_est)
    
    # Modified Hist-I estimation
    HistMI_est <- sum(obs.data$obs[i:(i+tauL-1)])
    HistMI_container.non <- c(HistMI_container.non, HistMI_est)
}
# 3. Reproduce the results ----------------------------------------------------

n <- length(HistD_container)
times <- idx:(idx+n-1)
true <- true.exp[1:n]

HistD_error <- HistD_container[1:n] - true.exp[1:n]
HistI_error <- HistI_container[1:n] - true.exp[1:n]
HistMI_error <- HistMI_container[1:n] - true.exp[1:n]

HistD_error.non <- HistD_container.non[1:n] - true.exp[1:n]
HistI_error.non <- HistI_container.non[1:n] - true.exp[1:n]
HistMI_error.non <- HistMI_container.non[1:n] - true.exp[1:n]

## Figure 3f ------------------------------------------------------------------


par(mar = c(5, 6, 4, 2) + 0.1)
par(cex.lab = 1.5, cex.axis = 1.2)
barplot_heights <- barplot(noise.data$obs[1:n], names.arg = times, col = "black", border = "black", ylim = c(0, max(noise.data$obs[1:n]) + 50000), xlab = "Time (days)", ylab = expression(f[E->I]), xaxt = 'n', space = 2)
axis(1, at = barplot_heights[seq(1, (sn-idx-1), 20)], labels = seq(idx, (sn-1), by = 20), cex.axis = 1.5)


par(mar = c(5, 6, 1, 2) + 0.1)
par(cex.lab = 1.5, cex.axis = 1.2)
barplot_heights <- barplot(true, names.arg = times, col = "black", border = "white", ylim = c(0, max(true) * 1.2), xlab = "Time (days)", ylab = expression(hat(E(t[0]))), xaxt = 'n')
axis(1, at = barplot_heights[seq(1, (sn-idx-1), 20)], labels = seq(idx, (sn-1), by = 20), cex.axis = 1.5)
points(barplot_heights, HistI_container, col = 'red', pch = 24, bg = 'red', cex = 0.3)
points(barplot_heights, HistD_container, col = 'green', pch = 22, bg = 'green', cex = .3)

## Figure 3g ------------------------------------------------------------------

par(mar = c(5, 6, 4, 2) + 0.1)
par(cex.lab = 1.5, cex.axis = 1.2)
plot(true, HistI_error, col = 'red', pch = 24, btg = 'red', cex = 0.5, type = 'n', bty = 'L', xlab = "", ylab = "")
points(true, HistI_error, col = 'red', pch = 24, bg = 'red', cex = 0.5)
points(true, HistD_error, col = 'green', pch = 22, bg = 'green', cex = .5)
abline(h = 0, col = 'black', lty = 1, lwd = 3)


par(mar = c(5, 6, 4, 2) + 0.1)
par(cex.lab = 1.5, cex.axis = 1.2)
plot(true, abs((HistI_error) - (HistI_error.non)), col = 'red', pch = 24,  cex = 0.5, type = 'n', xlab = "", ylab = "", bty = "L")
points(true, abs((HistI_error) - (HistI_error.non)), col = 'red', pch = 24, bg = 'red', cex = 0.5)
points(true, abs((HistD_error) - (HistD_error.non)), col = 'green', pch = 22, bg = 'green', cex = .5)
abline(h = 0, col = 'black', lty = 1, lwd = 3)

# ------------------------------------------------------------------------------
